# Supplementary material for: Demographic change and selection patterns in thoroughbred racing horses over the 20th century
Source: iScience. 2026 Jul 17;29(8):116830. doi: 10.1016/j.isci.2026.116830 (PMC13400855; doi:10.1016/j.isci.2026.116830)
Supplement: Table S1. Modern Thoroughbred samples used in this study [file mmc2.xlsx]

## Sheet: Table-S1
Table S1. Modern Thoroughbred samples used in this study.
Number	Sample_Name	Breed	Sex	Sample_Origin/Provider_Center	Coverage
1	KY0299	Thoroughbred	F	North American Thoroughbred	14.16
2	XX105	Thoroughbred	F	North American Thoroughbred	13.84
3	XX106	Thoroughbred	F	North American Thoroughbred	14.39
4	XX108	Thoroughbred	F	North American Thoroughbred	13.06
5	XX110	Thoroughbred	F	North American Thoroughbred	27.75
6	XX111	Thoroughbred	F	North American Thoroughbred	27.14
7	KY0295	Thoroughbred	F	North American Thoroughbred	14.47
8	KY1216	Thoroughbred	F	North American Thoroughbred	15.56
9	KY1325	Thoroughbred	F	North American Thoroughbred	21.76
10	KY0282	Thoroughbred	F	North American Thoroughbred	14.21
11	KY1189	Thoroughbred	F	North American Thoroughbred	13.95
12	KY0333	Thoroughbred	F	North American Thoroughbred	17.42
13	KY0283	Thoroughbred	F	North American Thoroughbred	15.14
14	KY0608	Thoroughbred	F	North American Thoroughbred	14.32
15	KY0241	Thoroughbred	F	North American Thoroughbred	14.17
16	KY0311	Thoroughbred	F	North American Thoroughbred	16.15
17	KY0325	Thoroughbred	F	North American Thoroughbred	13.44
18	KY1228	Thoroughbred	F	North American Thoroughbred	16.16
19	KY1257	Thoroughbred	F	North American Thoroughbred	15.49
20	KY1335	Thoroughbred	F	North American Thoroughbred	16.38
21	KY0313	Thoroughbred	F	North American Thoroughbred	14.25
22	KY1175	Thoroughbred	F	North American Thoroughbred	19.43
23	KY0289	Thoroughbred	F	North American Thoroughbred	14.18
24	KY0463	Thoroughbred	F	North American Thoroughbred	14.39
25	KY0646	Thoroughbred	F	North American Thoroughbred	17.56
26	KY1220	Thoroughbred	F	North American Thoroughbred	13.8
27	KY0280	Thoroughbred	F	North American Thoroughbred	14.77
28	KY0287	Thoroughbred	F	North American Thoroughbred	16.82
29	KY0293	Thoroughbred	F	North American Thoroughbred	16.19
30	KY0298	Thoroughbred	F	North American Thoroughbred	20.17
31	KY0461	Thoroughbred	F	North American Thoroughbred	13.18
32	KY0607	Thoroughbred	F	North American Thoroughbred	13.36
33	KY1191	Thoroughbred	F	North American Thoroughbred	15
34	KY1203	Thoroughbred	F	North American Thoroughbred	14.11
35	KY0240	Thoroughbred	F	North American Thoroughbred	17.26
36	KY0248	Thoroughbred	F	North American Thoroughbred	13.96
37	KY0285	Thoroughbred	F	North American Thoroughbred	14.28
38	KY0291	Thoroughbred	F	North American Thoroughbred	14.98
39	KY0319	Thoroughbred	F	North American Thoroughbred	16.47
40	KY0465	Thoroughbred	F	North American Thoroughbred	21.28
41	KY1259	Thoroughbred	F	North American Thoroughbred	14.38
42	KY0243	Thoroughbred	F	North American Thoroughbred	14.3
43	KY0244	Thoroughbred	F	North American Thoroughbred	16.31
44	KY0245	Thoroughbred	F	North American Thoroughbred	14.07
45	KY0276	Thoroughbred	F	North American Thoroughbred	14.33
46	KY0621	Thoroughbred	F	North American Thoroughbred	13.36
47	KY1224	Thoroughbred	F	North American Thoroughbred	14.61
48	KY1321	Thoroughbred	F	North American Thoroughbred	13.88
49	KY0247	Thoroughbred	F	North American Thoroughbred	13.36
50	KY0278	Thoroughbred	F	North American Thoroughbred	16.53
51	KY0303	Thoroughbred	F	North American Thoroughbred	19
52	KY1205	Thoroughbred	F	North American Thoroughbred	16.02
53	KY1235	Thoroughbred	F	North American Thoroughbred	13.87
54	KY1249	Thoroughbred	F	North American Thoroughbred	13.41
55	KY1281	Thoroughbred	F	North American Thoroughbred	16.07
56	KY0309	Thoroughbred	F	North American Thoroughbred	18.16
57	KY0323	Thoroughbred	F	North American Thoroughbred	13.63
58	KY0469	Thoroughbred	F	North American Thoroughbred	14.09
59	KY0474	Thoroughbred	F	North American Thoroughbred	15.04
60	KY0477	Thoroughbred	F	North American Thoroughbred	16.46
61	KY0606	Thoroughbred	F	North American Thoroughbred	15.01
62	KY0620	Thoroughbred	F	North American Thoroughbred	13.68
63	KY1181	Thoroughbred	F	North American Thoroughbred	14.69
64	KY1230	Thoroughbred	F	North American Thoroughbred	14.6
65	KY1323	Thoroughbred	F	North American Thoroughbred	13.41
66	KY2439	Thoroughbred	F	North American Thoroughbred	18.4
67	KY0274	Thoroughbred	F	North American Thoroughbred	15.57
68	KY0331	Thoroughbred	F	North American Thoroughbred	14.51
69	KY0604	Thoroughbred	F	North American Thoroughbred	19.88
70	KY1226	Thoroughbred	F	North American Thoroughbred	17.15
71	KY1266	Thoroughbred	F	North American Thoroughbred	13.87
72	KY1319	Thoroughbred	F	North American Thoroughbred	13.6
73	KY1327	Thoroughbred	F	North American Thoroughbred	14.59
74	KY0329	Thoroughbred	F	North American Thoroughbred	14.43
75	KY1172	Thoroughbred	F	North American Thoroughbred	16.9
76	KY1209	Thoroughbred	F	North American Thoroughbred	14.45
77	KY1211	Thoroughbred	F	North American Thoroughbred	15.75
78	KY1222	Thoroughbred	F	North American Thoroughbred	16.93
79	KY1275	Thoroughbred	F	North American Thoroughbred	18.72
80	KY1207	Thoroughbred	F	North American Thoroughbred	14.53
81	KY1218	Thoroughbred	F	North American Thoroughbred	13.69
82	KY1183	Thoroughbred	F	North American Thoroughbred	13.62
83	KY0250	Thoroughbred	F	North American Thoroughbred	15.04
84	RC003	Thoroughbred	F	North American Thoroughbred	14.82
85	RC015	Thoroughbred	F	North American Thoroughbred	14.65
86	RC051	Thoroughbred	F	North American Thoroughbred	14.12
87	SAMN01880951	Thoroughbred	M	SEOUL NATIONAL UNIVERSITY, South Korea	19.09
88	RC014	Thoroughbred	F	North American Thoroughbred	15.84
89	SAMN01880949	Thoroughbred	M	SEOUL NATIONAL UNIVERSITY, South Korea	16.02
90	RC032	Thoroughbred	M	North American Thoroughbred	15.51
91	RC075	Thoroughbred	F	North American Thoroughbred	15.81
92	RC017	Thoroughbred	F	North American Thoroughbred	14.18
93	RC071	Thoroughbred	F	North American Thoroughbred	15.16
94	Twilight	Thoroughbred	F	Cornell University, USA	10.24
95	RC033	Thoroughbred	F	North American Thoroughbred	22.51
96	RC035	Thoroughbred	M	North American Thoroughbred	16.57
97	SAMN01880952	Thoroughbred	F	SEOUL NATIONAL UNIVERSITY, South Korea	28.46
98	SAMN01880950	Thoroughbred	M	SEOUL NATIONAL UNIVERSITY, South Korea	19.9
99	RC006	Thoroughbred	F	North American Thoroughbred	14.64
100	RC007	Thoroughbred	M	North American Thoroughbred	15.17
101	RC008	Thoroughbred	F	North American Thoroughbred	14.83
102	RC076	Thoroughbred	F	North American Thoroughbred	14.44
103	RC078	Thoroughbred	F	North American Thoroughbred	14.03
104	RC094	Thoroughbred	F	North American Thoroughbred	15.27
105	RC016	Thoroughbred	F	North American Thoroughbred	15.82
106	RC026	Thoroughbred	F	North American Thoroughbred	23.72
107	RC029	Thoroughbred	F	North American Thoroughbred	21.02
108	RC077	Thoroughbred	F	North American Thoroughbred	14.48
109	RC096	Thoroughbred	F	North American Thoroughbred	17.58
110	RC009	Thoroughbred	F	North American Thoroughbred	15.23
111	RC031	Thoroughbred	M	North American Thoroughbred	20.64
112	RC036	Thoroughbred	M	North American Thoroughbred	24.41
113	RC039	Thoroughbred	M	North American Thoroughbred	15.99
114	RC041	Thoroughbred	F	North American Thoroughbred	15.03
115	RC080	Thoroughbred	F	North American Thoroughbred	14.41
116	RC082	Thoroughbred	F	North American Thoroughbred	16.19
117	RC001	Thoroughbred	F	North American Thoroughbred	16.88
118	RC013	Thoroughbred	F	North American Thoroughbred	14.39
119	RC040	Thoroughbred	F	North American Thoroughbred	17.91
120	RC068	Thoroughbred	F	North American Thoroughbred	17.18
121	RC079	Thoroughbred	F	North American Thoroughbred	14.5
122	RC022	Thoroughbred	F	North American Thoroughbred	14.41
123	RC023	Thoroughbred	F	North American Thoroughbred	21.78
124	RC028	Thoroughbred	F	North American Thoroughbred	23.3
125	RC044	Thoroughbred	F	North American Thoroughbred	16.32
126	RC060	Thoroughbred	F	North American Thoroughbred	14.46
127	RC065	Thoroughbred	F	North American Thoroughbred	14.91
128	RC074	Thoroughbred	F	North American Thoroughbred	14.4
129	RC093	Thoroughbred	F	North American Thoroughbred	14.92
130	RC002	Thoroughbred	F	North American Thoroughbred	14.64
131	RC018	Thoroughbred	F	North American Thoroughbred	14.79
132	RC020	Thoroughbred	F	North American Thoroughbred	16.35
133	RC038	Thoroughbred	M	North American Thoroughbred	14.46
134	RC042	Thoroughbred	F	North American Thoroughbred	14.67
135	RC058	Thoroughbred	F	North American Thoroughbred	15.59
136	RC069	Thoroughbred	F	North American Thoroughbred	16.24
137	RC091	Thoroughbred	F	North American Thoroughbred	14.61
138	RC021	Thoroughbred	F	North American Thoroughbred	24.35
139	RC059	Thoroughbred	F	North American Thoroughbred	14.62
140	RC061	Thoroughbred	F	North American Thoroughbred	14.3
141	RC072	Thoroughbred	F	North American Thoroughbred	16.04
142	RC092	Thoroughbred	F	North American Thoroughbred	15.55
143	RC095	Thoroughbred	F	North American Thoroughbred	15.1
144	RC097	Thoroughbred	F	North American Thoroughbred	20.14
145	RC010	Thoroughbred	F	North American Thoroughbred	14.31
146	RC012	Thoroughbred	F	North American Thoroughbred	14.51
147	RC025	Thoroughbred	F	North American Thoroughbred	16.46
148	RC067	Thoroughbred	F	North American Thoroughbred	16.64
149	RC070	Thoroughbred	F	North American Thoroughbred	14.65
150	RC005	Thoroughbred	F	North American Thoroughbred	17.32
151	RC011	Thoroughbred	F	North American Thoroughbred	14.56
152	RC024	Thoroughbred	F	North American Thoroughbred	25.39
153	RC027	Thoroughbred	F	North American Thoroughbred	21.86
154	RC043	Thoroughbred	F	North American Thoroughbred	14.89
155	RC064	Thoroughbred	F	North American Thoroughbred	15.57
156	RC019	Thoroughbred	F	North American Thoroughbred	15.15
157	RC037	Thoroughbred	M	North American Thoroughbred	14.48
158	RC066	Thoroughbred	F	North American Thoroughbred	15.04
159	RC073	Thoroughbred	F	North American Thoroughbred	17.84
160	RC084	Thoroughbred	M	North American Thoroughbred	13.99
161	RC085	Thoroughbred	F	North American Thoroughbred	15.13
162	RC088	Thoroughbred	F	North American Thoroughbred	17.61
163	RC089	Thoroughbred	M	North American Thoroughbred	19.67
164	RC090	Thoroughbred	F	North American Thoroughbred	16.03
165	RC081	Thoroughbred	F	North American Thoroughbred	14.21
166	RC083	Thoroughbred	F	North American Thoroughbred	14.6
167	RC086	Thoroughbred	M	North American Thoroughbred	13.78
168	RC087	Thoroughbred	M	North American Thoroughbred	28.67
169	RC062	Thoroughbred	F	North American Thoroughbred	14.08
170	RC063	Thoroughbred	M	North American Thoroughbred	15.71
171	LRC001	Thoroughbred	M	Japanese Thoroughbred	29.33
172	LRC002	Thoroughbred	F	Japanese Thoroughbred	28.94
173	LRC003	Thoroughbred	M	Japanese Thoroughbred	48.66
174	LRC004	Thoroughbred	F	Japanese Thoroughbred	46.83
175	LRC005	Thoroughbred	M	Japanese Thoroughbred	37.96
176	LRC006	Thoroughbred	M	Japanese Thoroughbred	38.01
177	LRC007	Thoroughbred	M	Japanese Thoroughbred	39.32
178	LRC008	Thoroughbred	F	Japanese Thoroughbred	35.77
179	LRC009	Thoroughbred	F	Japanese Thoroughbred	33.15
180	LRC010	Thoroughbred	F	Japanese Thoroughbred	28.45
181	LRC011	Thoroughbred	M	Japanese Thoroughbred	32.25
182	LRC012	Thoroughbred	M	Japanese Thoroughbred	29.27
183	LRC013	Thoroughbred	M	Japanese Thoroughbred	54.85
184	LRC014	Thoroughbred	F	Japanese Thoroughbred	54.02
185	LRC015	Thoroughbred	M	Japanese Thoroughbred	48.36
186	LRC016	Thoroughbred	M	Japanese Thoroughbred	44.8
187	LRC017	Thoroughbred	M	Japanese Thoroughbred	53.21
188	LRC018	Thoroughbred	M	Japanese Thoroughbred	41.36
189	LRC019	Thoroughbred	M	Japanese Thoroughbred	48.04
190	LRC020	Thoroughbred	M	Japanese Thoroughbred	46.53
191	LRC021	Thoroughbred	M	Japanese Thoroughbred	47.73
192	LRC022	Thoroughbred	F	Japanese Thoroughbred	47.23
193	LRC023	Thoroughbred	F	Japanese Thoroughbred	54.4
194	LRC024	Thoroughbred	F	Japanese Thoroughbred	47.62
195	LRC025	Thoroughbred	F	Japanese Thoroughbred	42.16
196	LRC026	Thoroughbred	M	Japanese Thoroughbred	36.94
197	LRC027	Thoroughbred	M	Japanese Thoroughbred	29.09
198	LRC028	Thoroughbred	M	Japanese Thoroughbred	33.45
199	LRC029	Thoroughbred	M	Japanese Thoroughbred	54.21
200	LRC030	Thoroughbred	M	Japanese Thoroughbred	57.21
201	LRC031	Thoroughbred	M	Japanese Thoroughbred	41.66
202	LRC032	Thoroughbred	M	Japanese Thoroughbred	56.01
203	LRC033	Thoroughbred	F	Japanese Thoroughbred	28.55
204	LRC034	Thoroughbred	M	Japanese Thoroughbred	30.42
205	LRC035	Thoroughbred	F	Japanese Thoroughbred	28.56
206	LRC036	Thoroughbred	F	Japanese Thoroughbred	28.07
207	LRC037	Thoroughbred	M	Japanese Thoroughbred	28.68
208	LRC038	Thoroughbred	M	Japanese Thoroughbred	28.65
209	LRC039	Thoroughbred	F	Japanese Thoroughbred	26.87
210	LRC040	Thoroughbred	F	Japanese Thoroughbred	28.55
211	LRC041	Thoroughbred	M	Japanese Thoroughbred	29.1
212	LRC042	Thoroughbred	M	Japanese Thoroughbred	29.02
213	LRC043	Thoroughbred	F	Japanese Thoroughbred	27.64
214	LRC044	Thoroughbred	F	Japanese Thoroughbred	33.29
215	LRC045	Thoroughbred	M	Japanese Thoroughbred	28.99
216	LRC046	Thoroughbred	M	Japanese Thoroughbred	28.59
217	LRC047	Thoroughbred	M	Japanese Thoroughbred	27.29
218	LRC048	Thoroughbred	F	Japanese Thoroughbred	28.98
219	LRC049	Thoroughbred	F	Japanese Thoroughbred	27.32
220	LRC050	Thoroughbred	F	Japanese Thoroughbred	26.83
221	LRC051	Thoroughbred	M	Japanese Thoroughbred	28.86
222	LRC052	Thoroughbred	M	Japanese Thoroughbred	28.06
223	LRC053	Thoroughbred	F	Japanese Thoroughbred	27.91
224	LRC054	Thoroughbred	M	Japanese Thoroughbred	29.11
225	LRC055	Thoroughbred	F	Japanese Thoroughbred	29.19
226	LRC056	Thoroughbred	M	Japanese Thoroughbred	28.02
227	LRC057	Thoroughbred	M	Japanese Thoroughbred	29.5
228	LRC058	Thoroughbred	M	Japanese Thoroughbred	28.08
229	LRC059	Thoroughbred	F	Japanese Thoroughbred	29.7
230	LRC060	Thoroughbred	F	Japanese Thoroughbred	27.76
231	LRC061	Thoroughbred	M	Japanese Thoroughbred	26.79
232	LRC062	Thoroughbred	F	Japanese Thoroughbred	29.04
233	LRC063	Thoroughbred	F	Japanese Thoroughbred	27.12
234	LRC064	Thoroughbred	M	Japanese Thoroughbred	28.71
235	LRC065	Thoroughbred	F	Japanese Thoroughbred	29.22
236	LRC066	Thoroughbred	M	Japanese Thoroughbred	27.82
237	LRC067	Thoroughbred	F	Japanese Thoroughbred	28.65
238	LRC068	Thoroughbred	F	Japanese Thoroughbred	29.29
239	LRC069	Thoroughbred	M	Japanese Thoroughbred	27.63
240	LRC070	Thoroughbred	M	Japanese Thoroughbred	28.56
241	LRC071	Thoroughbred	M	Japanese Thoroughbred	27.91
242	LRC072	Thoroughbred	F	Japanese Thoroughbred	27.09
243	LRC073	Thoroughbred	M	Japanese Thoroughbred	28.23
244	LRC074	Thoroughbred	F	Japanese Thoroughbred	26.77
245	LRC075	Thoroughbred	F	Japanese Thoroughbred	26.45
246	LRC076	Thoroughbred	F	Japanese Thoroughbred	26.77
247	LRC077	Thoroughbred	F	Japanese Thoroughbred	29.69
248	LRC078	Thoroughbred	M	Japanese Thoroughbred	30.11
249	LRC079	Thoroughbred	M	Japanese Thoroughbred	27.58
250	LRC080	Thoroughbred	M	Japanese Thoroughbred	26.69
251	LRC081	Thoroughbred	F	Japanese Thoroughbred	29.77
252	LRC082	Thoroughbred	M	Japanese Thoroughbred	26.37
253	LRC083	Thoroughbred	F	Japanese Thoroughbred	29.98
254	LRC084	Thoroughbred	F	Japanese Thoroughbred	28.02
255	LRC085	Thoroughbred	M	Japanese Thoroughbred	28.87
256	LRC086	Thoroughbred	M	Japanese Thoroughbred	26.84
257	LRC087	Thoroughbred	F	Japanese Thoroughbred	29.05
258	LRC088	Thoroughbred	F	Japanese Thoroughbred	27.59
259	LRC089	Thoroughbred	M	Japanese Thoroughbred	27.16
260	LRC090	Thoroughbred	M	Japanese Thoroughbred	28.14
261	LRC091	Thoroughbred	F	Japanese Thoroughbred	30.12
262	LRC092	Thoroughbred	M	Japanese Thoroughbred	31.76
263	LRC093	Thoroughbred	F	Japanese Thoroughbred	28.72
264	LRC094	Thoroughbred	F	Japanese Thoroughbred	32.41
265	LRC095	Thoroughbred	M	Japanese Thoroughbred	34.92
266	LRC096	Thoroughbred	F	Japanese Thoroughbred	26.47
267	LRC097	Thoroughbred	M	Japanese Thoroughbred	38.53
268	LRC098	Thoroughbred	M	Japanese Thoroughbred	29.47
269	LRC099	Thoroughbred	M	Japanese Thoroughbred	28.85
270	LRC100	Thoroughbred	M	Japanese Thoroughbred	33.78
271	LRC101	Thoroughbred	M	Japanese Thoroughbred	37.76
272	TB10	Thoroughbred	F	University of Kentucky, USA	17.08
273	TB03	Thoroughbred	M	University of Kentucky, USA	26.86
274	ThB20	Thoroughbred	F	Chinese (exotic) Thoroughbred	10.13
275	ThB16	Thoroughbred	F	Chinese (exotic) Thoroughbred	12.08
276	SAMN01047693	Thoroughbred	M	SEOUL NATIONAL UNIVERSITY, South Korea	11.64
277	SAMN01047694	Thoroughbred	M	SEOUL NATIONAL UNIVERSITY, South Korea	10.84
278	SAMN01047695	Thoroughbred	M	SEOUL NATIONAL UNIVERSITY, South Korea	11.35
279	SAMN01047696	Thoroughbred	M	SEOUL NATIONAL UNIVERSITY, South Korea	10.72
280	SAMN01047697	Thoroughbred	M	SEOUL NATIONAL UNIVERSITY, South Korea	10.27
281	SAMN01047698	Thoroughbred	M	SEOUL NATIONAL UNIVERSITY, South Korea	9.83
282	SAMN01047699	Thoroughbred	M	SEOUL NATIONAL UNIVERSITY, South Korea	12.53
283	SAMN01047700	Thoroughbred	M	SEOUL NATIONAL UNIVERSITY, South Korea	10.82
284	SAMN01047701	Thoroughbred	M	SEOUL NATIONAL UNIVERSITY, South Korea	13.43
285	SAMN01047702	Thoroughbred	M	SEOUL NATIONAL UNIVERSITY, South Korea	14.56
286	SAMN01047703	Thoroughbred	M	SEOUL NATIONAL UNIVERSITY, South Korea	14.97
287	SAMN01047704	Thoroughbred	M	SEOUL NATIONAL UNIVERSITY, South Korea	8.71
288	SAMN01047705	Thoroughbred	M	SEOUL NATIONAL UNIVERSITY, South Korea	8.29
289	SAMN01047706	Thoroughbred	M	SEOUL NATIONAL UNIVERSITY, South Korea	8.22
290	TB049	Thoroughbred	NA	SEOUL NATIONAL UNIVERSITY, South Korea	16.98
291	ERR3465845	Thoroughbred	F	University of Florida, Gainesville, USA	14.18
292	ERR3465844	Thoroughbred	M	University of Florida, Gainesville, USA	13.7
293	SRR19364565	Thoroughbred	M	University of California, Davis, USA	17.47
294	SRR19364567	Thoroughbred	M	University of California, Davis, USA	10.04
295	SRR19364580	Thoroughbred	M	University of California, Davis, USA	19.52
296	SRR19364581	Thoroughbred	M	University of California, Davis, USA	9.45
297	SRR19364583	Thoroughbred	M	University of California, Davis, USA	17.19
298	SRR19364584	Thoroughbred	M	University of California, Davis, USA	20.16
299	SRR19364585	Thoroughbred	M	University of California, Davis, USA	17.65
300	SRR19364586	Thoroughbred	M	University of California, Davis, USA	17.77
301	SRR19364587	Thoroughbred	M	University of California, Davis, USA	19.56
302	SRR19364589	Thoroughbred	F	University of California, Davis, USA	19.49
303	SRR19364593	Thoroughbred	F	University of California, Davis, USA	17.18
304	SRR19364602	Thoroughbred	F	University of California, Davis, USA	16.79
305	SRR19364603	Thoroughbred	F	University of California, Davis, USA	21.49
306	SRR19364605	Thoroughbred	M	University of California, Davis, USA	18.37
307	SRR19364613	Thoroughbred	F	University of California, Davis, USA	17.88
308	SRR19364619	Thoroughbred	F	University of California, Davis, USA	9.69
309	SRR19364621	Thoroughbred	M	University of California, Davis, USA	18.18
310	SRR19364622	Thoroughbred	M	University of California, Davis, USA	17.31
311	SRR19364627	Thoroughbred	F	University of California, Davis, USA	18.14
312	SRR19364628	Thoroughbred	F	University of California, Davis, USA	19.8
313	SRR19364629	Thoroughbred	M	University of California, Davis, USA	17.98
314	SRR19364632	Thoroughbred	M	University of California, Davis, USA	19.95
315	SRR19364641	Thoroughbred	M	University of California, Davis, USA	20.25
316	SRR19364644	Thoroughbred	M	University of California, Davis, USA	13.75
317	SRR19364645	Thoroughbred	M	University of California, Davis, USA	14.7
318	TB9	Thoroughbred	M	National Institute of Animal Science, South Korea	39.1
319	TB8	Thoroughbred	M	National Institute of Animal Science, South Korea	14.15
320	TB7	Thoroughbred	M	National Institute of Animal Science, South Korea	6.19
321	TB6	Thoroughbred	M	National Institute of Animal Science, South Korea	7.82
322	TB5	Thoroughbred	M	National Institute of Animal Science, South Korea	26.13
323	TB4	Thoroughbred	M	National Institute of Animal Science, South Korea	14.08
324	TB3	Thoroughbred	M	National Institute of Animal Science, South Korea	15.62
325	TB2	Thoroughbred	M	National Institute of Animal Science, South Korea	17.5
326	TB1	Thoroughbred	M	National Institute of Animal Science, South Korea	13.67
327	ECAUCDAH3	Thoroughbred	M	University of California Davis, USA	14.05
328	ECAUCDAH4	Thoroughbred	M	University of California Davis, USA	14.12
