# Supplementary material for: Demographic change and selection patterns in thoroughbred racing horses over the 20th century
Source: iScience. 2026 Jul 17;29(8):116830. doi: 10.1016/j.isci.2026.116830 (PMC13400855; doi:10.1016/j.isci.2026.116830)
Supplement: Table S2. Thoroughbred subgroup classification (THRB-1 to THRB-5) based on year of birth, related to Figure 1E [file mmc3.xlsx]

## Sheet: Table-S2
Table S2. Thoroughbred subgroup classification (THRB-1 to THRB-5) based on year of birth, related to Figure 1E.
Number	ID	Group	Breed	Year	Coverage	Sex	Sample_Origin
1	PHAR	Ancient	Thoroughbred	1926	9.911	M	Australian Thoroughbred
2	DRKN	Ancient	Thoroughbred	1905	1.01	M	English Thoroughbred
3	KY0299	THRB-1	Thoroughbred	1965	14.1612	F	North American Thoroughbred
4	XX105	THRB-1	Thoroughbred	1965	13.67	F	North American Thoroughbred
5	XX106	THRB-1	Thoroughbred	1966	17.0792	F	North American Thoroughbred
6	XX108	THRB-1	Thoroughbred	1967	17.4999	F	North American Thoroughbred
7	XX110	THRB-1	Thoroughbred	1969	15.6154	F	North American Thoroughbred
8	XX111	THRB-2	Thoroughbred	1970	14.0831	F	North American Thoroughbred
9	KY0295	THRB-2	Thoroughbred	1971	14.4707	F	North American Thoroughbred
10	KY1216	THRB-2	Thoroughbred	1971	15.5597	F	North American Thoroughbred
11	KY1325	THRB-2	Thoroughbred	1971	21.7566	F	North American Thoroughbred
12	KY0282	THRB-2	Thoroughbred	1972	14.2112	F	North American Thoroughbred
13	KY1189	THRB-2	Thoroughbred	1972	13.948	F	North American Thoroughbred
14	KY0333	THRB-2	Thoroughbred	1973	17.4159	F	North American Thoroughbred
15	KY0283	THRB-2	Thoroughbred	1974	15.1379	F	North American Thoroughbred
16	KY0608	THRB-2	Thoroughbred	1974	14.3188	F	North American Thoroughbred
17	KY0241	THRB-2	Thoroughbred	1975	14.1681	F	North American Thoroughbred
18	KY0311	THRB-2	Thoroughbred	1975	16.1518	F	North American Thoroughbred
19	KY0325	THRB-2	Thoroughbred	1975	13.4351	F	North American Thoroughbred
20	KY1228	THRB-2	Thoroughbred	1975	16.1608	F	North American Thoroughbred
21	KY1257	THRB-2	Thoroughbred	1975	15.4918	F	North American Thoroughbred
22	KY1335	THRB-2	Thoroughbred	1975	16.3809	F	North American Thoroughbred
23	KY0313	THRB-2	Thoroughbred	1976	14.2491	F	North American Thoroughbred
24	KY1175	THRB-2	Thoroughbred	1976	19.4259	F	North American Thoroughbred
25	KY0289	THRB-2	Thoroughbred	1977	14.1762	F	North American Thoroughbred
26	KY0463	THRB-2	Thoroughbred	1977	14.3877	F	North American Thoroughbred
27	KY0646	THRB-2	Thoroughbred	1977	17.5625	F	North American Thoroughbred
28	KY1220	THRB-2	Thoroughbred	1977	13.8025	F	North American Thoroughbred
29	KY0280	THRB-2	Thoroughbred	1978	14.7683	F	North American Thoroughbred
30	KY0287	THRB-2	Thoroughbred	1978	16.8201	F	North American Thoroughbred
31	KY0293	THRB-2	Thoroughbred	1978	16.1862	F	North American Thoroughbred
32	KY0298	THRB-2	Thoroughbred	1978	20.1749	F	North American Thoroughbred
33	KY0461	THRB-2	Thoroughbred	1978	13.1845	F	North American Thoroughbred
34	KY0607	THRB-2	Thoroughbred	1978	13.3555	F	North American Thoroughbred
35	KY1191	THRB-2	Thoroughbred	1978	15.0013	F	North American Thoroughbred
36	KY1203	THRB-2	Thoroughbred	1978	14.1118	F	North American Thoroughbred
37	KY0240	THRB-2	Thoroughbred	1979	17.2616	F	North American Thoroughbred
38	KY0248	THRB-2	Thoroughbred	1979	13.9619	F	North American Thoroughbred
39	KY0285	THRB-2	Thoroughbred	1979	14.2833	F	North American Thoroughbred
40	KY0291	THRB-2	Thoroughbred	1979	14.9762	F	North American Thoroughbred
41	KY0319	THRB-2	Thoroughbred	1979	16.4724	F	North American Thoroughbred
42	KY0465	THRB-2	Thoroughbred	1979	21.2802	F	North American Thoroughbred
43	KY1259	THRB-2	Thoroughbred	1979	14.3768	F	North American Thoroughbred
44	KY0243	THRB-3	Thoroughbred	1980	14.2955	F	North American Thoroughbred
45	KY0244	THRB-3	Thoroughbred	1980	16.3104	F	North American Thoroughbred
46	KY0245	THRB-3	Thoroughbred	1980	14.0663	F	North American Thoroughbred
47	KY0276	THRB-3	Thoroughbred	1980	14.3302	F	North American Thoroughbred
48	KY0621	THRB-3	Thoroughbred	1980	13.3604	F	North American Thoroughbred
49	KY1224	THRB-3	Thoroughbred	1980	14.6132	F	North American Thoroughbred
50	KY1321	THRB-3	Thoroughbred	1980	13.8803	F	North American Thoroughbred
51	KY0247	THRB-3	Thoroughbred	1981	13.362	F	North American Thoroughbred
52	KY0278	THRB-3	Thoroughbred	1981	16.5313	F	North American Thoroughbred
53	KY0303	THRB-3	Thoroughbred	1981	19.0046	F	North American Thoroughbred
54	KY1205	THRB-3	Thoroughbred	1981	16.0173	F	North American Thoroughbred
55	KY1235	THRB-3	Thoroughbred	1981	13.8657	F	North American Thoroughbred
56	KY1249	THRB-3	Thoroughbred	1981	13.4141	F	North American Thoroughbred
57	KY1281	THRB-3	Thoroughbred	1981	16.0734	F	North American Thoroughbred
58	KY0309	THRB-3	Thoroughbred	1982	18.1634	F	North American Thoroughbred
59	KY0323	THRB-3	Thoroughbred	1982	13.6313	F	North American Thoroughbred
60	KY0469	THRB-3	Thoroughbred	1982	14.0943	F	North American Thoroughbred
61	KY0474	THRB-3	Thoroughbred	1982	15.0389	F	North American Thoroughbred
62	KY0477	THRB-3	Thoroughbred	1982	16.4567	F	North American Thoroughbred
63	KY0606	THRB-3	Thoroughbred	1982	15.0052	F	North American Thoroughbred
64	KY0620	THRB-3	Thoroughbred	1982	13.6798	F	North American Thoroughbred
65	KY1181	THRB-3	Thoroughbred	1982	14.6872	F	North American Thoroughbred
66	KY1230	THRB-3	Thoroughbred	1982	14.5972	F	North American Thoroughbred
67	KY1323	THRB-3	Thoroughbred	1982	13.4149	F	North American Thoroughbred
68	KY2439	THRB-3	Thoroughbred	1982	18.3978	F	North American Thoroughbred
69	KY0274	THRB-3	Thoroughbred	1983	15.5724	F	North American Thoroughbred
70	KY0331	THRB-3	Thoroughbred	1983	14.506	F	North American Thoroughbred
71	KY0604	THRB-3	Thoroughbred	1983	19.8815	F	North American Thoroughbred
72	KY1226	THRB-3	Thoroughbred	1983	17.1479	F	North American Thoroughbred
73	KY1266	THRB-3	Thoroughbred	1983	13.8704	F	North American Thoroughbred
74	KY1319	THRB-3	Thoroughbred	1983	13.6011	F	North American Thoroughbred
75	KY1327	THRB-3	Thoroughbred	1983	14.5929	F	North American Thoroughbred
76	KY0329	THRB-3	Thoroughbred	1984	14.4334	F	North American Thoroughbred
77	KY1172	THRB-3	Thoroughbred	1984	16.9049	F	North American Thoroughbred
78	KY1209	THRB-3	Thoroughbred	1984	14.4476	M	North American Thoroughbred
79	KY1211	THRB-3	Thoroughbred	1984	15.7457	F	North American Thoroughbred
80	KY1222	THRB-3	Thoroughbred	1984	16.928	F	North American Thoroughbred
81	KY1275	THRB-3	Thoroughbred	1984	18.7239	F	North American Thoroughbred
82	KY1207	THRB-3	Thoroughbred	1985	14.5299	F	North American Thoroughbred
83	KY1218	THRB-3	Thoroughbred	1985	13.6906	F	North American Thoroughbred
84	KY1183	THRB-3	Thoroughbred	1986	13.6183	F	North American Thoroughbred
85	KY0250	THRB-3	Thoroughbred	1988	15.042	F	North American Thoroughbred
86	RC003	THRB-4	Thoroughbred	2000	14.8172	F	North American Thoroughbred
87	RC015	THRB-4	Thoroughbred	2001	14.647	F	North American Thoroughbred
88	RC051	THRB-4	Thoroughbred	2001	14.1191	M	North American Thoroughbred
89	SAMN01880951	THRB-4	Thoroughbred	2001	8.21523	M	SEOUL NATIONAL UNIVERSITY, South Korea
90	RC014	THRB-4	Thoroughbred	2002	15.8376	F	North American Thoroughbred
91	SAMN01880949	THRB-4	Thoroughbred	2002	8.71125	M	SEOUL NATIONAL UNIVERSITY, South Korea
92	RC032	THRB-4	Thoroughbred	2003	15.509	M	North American Thoroughbred
93	RC075	THRB-4	Thoroughbred	2003	15.8134	F	North American Thoroughbred
94	RC017	THRB-4	Thoroughbred	2004	14.1795	F	North American Thoroughbred
95	RC071	THRB-4	Thoroughbred	2004	15.158	F	North American Thoroughbred
96	Twilight	THRB-4	Thoroughbred	2004	39.0976	F	Cornell University, USA
97	RC033	THRB-4	Thoroughbred	2005	22.5081	F	North American Thoroughbred
98	RC035	THRB-4	Thoroughbred	2005	16.5675	M	North American Thoroughbred
99	SAMN01880952	THRB-4	Thoroughbred	2005	7.82318	F	SEOUL NATIONAL UNIVERSITY, South Korea
100	SAMN01880950	THRB-4	Thoroughbred	2006	8.29399	M	SEOUL NATIONAL UNIVERSITY, South Korea
101	RC006	THRB-4	Thoroughbred	2007	14.6429	F	North American Thoroughbred
102	RC007	THRB-4	Thoroughbred	2007	15.1678	M	North American Thoroughbred
103	RC008	THRB-4	Thoroughbred	2007	14.8308	F	North American Thoroughbred
104	RC076	THRB-4	Thoroughbred	2007	14.4421	F	North American Thoroughbred
105	RC078	THRB-4	Thoroughbred	2007	14.0279	F	North American Thoroughbred
106	RC094	THRB-4	Thoroughbred	2007	15.2677	F	North American Thoroughbred
107	RC016	THRB-4	Thoroughbred	2008	15.8171	F	North American Thoroughbred
108	RC026	THRB-4	Thoroughbred	2008	23.7188	F	North American Thoroughbred
109	RC029	THRB-4	Thoroughbred	2008	21.0204	F	North American Thoroughbred
110	RC077	THRB-4	Thoroughbred	2008	14.4817	F	North American Thoroughbred
111	RC096	THRB-4	Thoroughbred	2008	17.5758	F	North American Thoroughbred
112	RC009	THRB-4	Thoroughbred	2009	15.2303	F	North American Thoroughbred
113	RC031	THRB-4	Thoroughbred	2009	20.6421	M	North American Thoroughbred
114	RC036	THRB-4	Thoroughbred	2009	24.4131	M	North American Thoroughbred
115	RC039	THRB-4	Thoroughbred	2009	15.9921	M	North American Thoroughbred
116	RC041	THRB-5	Thoroughbred	2010	15.0261	F	North American Thoroughbred
117	RC080	THRB-5	Thoroughbred	2010	14.4118	F	North American Thoroughbred
118	RC082	THRB-5	Thoroughbred	2010	16.1935	F	North American Thoroughbred
119	RC001	THRB-5	Thoroughbred	2011	16.8824	F	North American Thoroughbred
120	RC013	THRB-5	Thoroughbred	2011	14.394	F	North American Thoroughbred
121	RC040	THRB-5	Thoroughbred	2011	17.913	F	North American Thoroughbred
122	RC068	THRB-5	Thoroughbred	2011	17.1824	F	North American Thoroughbred
123	RC079	THRB-5	Thoroughbred	2011	14.4979	F	North American Thoroughbred
124	RC022	THRB-5	Thoroughbred	2012	14.4118	F	North American Thoroughbred
125	RC023	THRB-5	Thoroughbred	2012	21.7824	F	North American Thoroughbred
126	RC028	THRB-5	Thoroughbred	2012	23.2956	F	North American Thoroughbred
127	RC044	THRB-5	Thoroughbred	2012	16.3233	F	North American Thoroughbred
128	RC060	THRB-5	Thoroughbred	2012	14.4572	F	North American Thoroughbred
129	RC065	THRB-5	Thoroughbred	2012	14.9135	F	North American Thoroughbred
130	RC074	THRB-5	Thoroughbred	2012	14.3955	F	North American Thoroughbred
131	RC093	THRB-5	Thoroughbred	2012	14.9216	F	North American Thoroughbred
132	RC002	THRB-5	Thoroughbred	2013	14.6385	F	North American Thoroughbred
133	RC018	THRB-5	Thoroughbred	2013	14.7857	F	North American Thoroughbred
134	RC020	THRB-5	Thoroughbred	2013	16.3549	F	North American Thoroughbred
135	RC038	THRB-5	Thoroughbred	2013	14.4624	M	North American Thoroughbred
136	RC042	THRB-5	Thoroughbred	2013	14.6657	F	North American Thoroughbred
137	RC058	THRB-5	Thoroughbred	2013	15.5873	F	North American Thoroughbred
138	RC069	THRB-5	Thoroughbred	2013	16.2405	F	North American Thoroughbred
139	RC091	THRB-5	Thoroughbred	2013	14.6059	F	North American Thoroughbred
140	RC021	THRB-5	Thoroughbred	2014	24.3463	F	North American Thoroughbred
141	RC059	THRB-5	Thoroughbred	2014	14.6245	F	North American Thoroughbred
142	RC061	THRB-5	Thoroughbred	2014	14.3021	F	North American Thoroughbred
143	RC072	THRB-5	Thoroughbred	2014	16.0389	F	North American Thoroughbred
144	RC092	THRB-5	Thoroughbred	2014	15.55	F	North American Thoroughbred
145	RC095	THRB-5	Thoroughbred	2014	15.101	F	North American Thoroughbred
146	RC097	THRB-5	Thoroughbred	2014	20.1442	F	North American Thoroughbred
147	RC010	THRB-5	Thoroughbred	2015	14.3058	F	North American Thoroughbred
148	RC012	THRB-5	Thoroughbred	2015	14.5148	F	North American Thoroughbred
149	RC025	THRB-5	Thoroughbred	2015	16.4579	F	North American Thoroughbred
150	RC067	THRB-5	Thoroughbred	2015	16.6425	F	North American Thoroughbred
151	RC070	THRB-5	Thoroughbred	2015	14.6546	F	North American Thoroughbred
152	RC005	THRB-5	Thoroughbred	2016	17.3198	F	North American Thoroughbred
153	RC011	THRB-5	Thoroughbred	2016	14.559	F	North American Thoroughbred
154	RC024	THRB-5	Thoroughbred	2016	25.3853	F	North American Thoroughbred
155	RC027	THRB-5	Thoroughbred	2016	21.862	F	North American Thoroughbred
156	RC043	THRB-5	Thoroughbred	2016	14.8912	F	North American Thoroughbred
157	RC064	THRB-5	Thoroughbred	2016	15.5674	F	North American Thoroughbred
158	RC019	THRB-5	Thoroughbred	2017	15.1534	F	North American Thoroughbred
159	RC037	THRB-5	Thoroughbred	2017	14.4796	M	North American Thoroughbred
160	RC066	THRB-5	Thoroughbred	2017	15.0445	F	North American Thoroughbred
161	RC073	THRB-5	Thoroughbred	2017	17.8356	F	North American Thoroughbred
162	RC084	THRB-5	Thoroughbred	2017	13.9926	M	North American Thoroughbred
163	RC085	THRB-5	Thoroughbred	2017	15.1308	F	North American Thoroughbred
164	RC088	THRB-5	Thoroughbred	2017	17.6075	F	North American Thoroughbred
165	RC089	THRB-5	Thoroughbred	2017	19.6704	M	North American Thoroughbred
166	RC090	THRB-5	Thoroughbred	2017	16.0329	F	North American Thoroughbred
167	RC081	THRB-5	Thoroughbred	2018	14.2121	F	North American Thoroughbred
168	RC083	THRB-5	Thoroughbred	2018	14.5979	F	North American Thoroughbred
169	RC086	THRB-5	Thoroughbred	2018	13.7843	M	North American Thoroughbred
170	RC087	THRB-5	Thoroughbred	2018	28.6728	M	North American Thoroughbred
171	RC062	THRB-5	Thoroughbred	2020	14.0762	F	North American Thoroughbred
172	RC063	THRB-5	Thoroughbred	2020	15.7073	M	North American Thoroughbred
