# Supplementary material for: Demographic change and selection patterns in thoroughbred racing horses over the 20th century
Source: iScience. 2026 Jul 17;29(8):116830. doi: 10.1016/j.isci.2026.116830 (PMC13400855; doi:10.1016/j.isci.2026.116830)
Supplement: Table S3. Modern sample sizes by breed/subpopulation included in this study [file mmc4.xlsx]

## Sheet: Table-S3
Table S3. Modern sample sizes by breed/subpopulation included in this study.
Number	Breed/Subpopulation	Abbreviation	Number of Samples
1	Akhal-Teke	AKHA	9
2	American-Paint	AMPA	3
3	AmericanWarmblood	AMWB	1
4	Andalusian	ANLS	1
5	Appaloosa	APPA	2
6	Arabian	ARAB	32
7	Baca-Chica	BACA	4
8	Baise	BAIS	2
9	Bava	Bava	1
10	Belgian-Warmblood	BELG	2
11	Cartujano	CART	8
12	Chinese-Horse	CHIN	53
13	Clydesdale	CLYD	12
14	Curly	CURL	3
15	Curly-Trotter	CURT	2
16	Dartmoor	DART	3
17	Duelmener	Duel	1
18	Koninklijk Warmbloed Paard Nederland	Dutc	1
19	East_Taseko	ETSK	1
20	Falabella	FALA	6
21	Florida-Cracker	FLOR	2
22	Fort-Polk-Feral	FORT	5
23	Franches-Montagnes	FRAN	28
24	Friesian	FRIE	6
25	French-Trotter	FRTR	4
26	Galiceno	GALI	4
27	Haflinger	HAFI	4
28	Hanoverian	HANO	9
29	Heav	Heav	1
30	Hequ	HEQU	6
31	Holsteiner	HOLS	7
32	Icelandic	ICEL	4
33	Kazakh	KAZA	6
34	Lakota-Oglala	LAKO	31
35	Langkazi-Tibet	LANG	7
36	Lippizaner	LIPP	6
37	Lusitano	LUST	1
38	Mangalarga-Marchador	MANG	2
39	Mangalarga_Paulista	MAPA	1
40	Marw	Marw	1
41	Mongolian	MONG	77
42	Morgan	MORG	2
43	Mozhu	MOZH	5
44	Mustang	MUST	2
45	Nimu	NIMU	8
46	NIQI	NIQI	1
47	Noriker	NRKR	1
48	Oldenburg	OLDE	6
49	Paint	PAIN	2
50	Percheron	PERC	2
51	Przewalski	PRZW	20
52	Quarter	QUAR	36
53	Reit	REIT	2
54	Santa-Cruz-Island	SANT	4
55	Shetland	SHET	8
56	SHIR	SHIR	9
57	Sorraia	SORR	2
58	Standardbred	STAN	18
59	Swiss-Warmblood	SWIS	4
60	Thoroughbred	THBR	328
61	Tibetan	TIBE	8
62	Tokara	Tokr	1
63	Trakehner	TRAK	4
64	Warmblood	WARM	4
65	Welsh-Pony	WELS	2
66	Westfale	WEST	2
67	Westphalian	WPHA	1
68	Yakut	YAKU	9
