# Supplementary material for: Demographic change and selection patterns in thoroughbred racing horses over the 20th century
Source: iScience. 2026 Jul 17;29(8):116830. doi: 10.1016/j.isci.2026.116830 (PMC13400855; doi:10.1016/j.isci.2026.116830)
Supplement: Table S4. List of samples used to assess imputation accuracy [file mmc5.xlsx]

## Sheet: Table-S4
Table S4. List of samples used to assess imputation accuracy.
Samples with a high average depth-of-coverage were selected as the procedure implemented to assess imputation accuracy involves extensive downsampling of the sequence data available.
Number	Coverage	Prefix	Breed	Sex
1	48.6649	LRC003	Thoroughbred	M
2	46.8277	LRC004	Thoroughbred	F
3	37.9633	LRC005	Thoroughbred	M
4	54.8536	LRC013	Thoroughbred	M
5	36.9397	LRC026	Thoroughbred	M
6	27.6399	LRC043	Thoroughbred	F
7	28.0647	LRC052	Thoroughbred	M
8	30.1114	LRC078	Thoroughbred	M
9	26.3705	LRC082	Thoroughbred	M
10	28.0726	LRC036	Thoroughbred	F
