# Supplementary material for: Demographic change and selection patterns in thoroughbred racing horses over the 20th century
Source: iScience. 2026 Jul 17;29(8):116830. doi: 10.1016/j.isci.2026.116830 (PMC13400855; doi:10.1016/j.isci.2026.116830)
Supplement: Table S5. Individual-level genetic diversity metrics, including observed heterozygosity (H_obs) and genomic inbreeding coefficient (F) [file mmc6.xlsx]

## Sheet: Table-S5
Table S5. Individual-level genetic diversity metrics, including observed heterozygosity (H_obs) and genomic inbreeding coefficient (F).
Sample	Group	O(HOM)	E(HOM)	N(NM)	F	H_obs
Akha_0248A	AKHA	13616932	13380000	16621426	0.07247	0.18076
Akha_0302A	AKHA	13833605	13380000	16621426	0.1394	0.167725
Akha_0303A	AKHA	13638849	13380000	16621426	0.07924	0.179442
Akha_0304A	AKHA	13581456	13380000	16621426	0.06152	0.182895
AkhaleTeke_SAMN30202940	AKHA	13520832	13380000	16621426	0.04281	0.186542
AkhaleTeke_SAMN30202941	AKHA	13572832	13380000	16621426	0.05886	0.183414
AkhaleTeke_SAMN30202942	AKHA	13682827	13380000	16621426	0.09282	0.176796
AkhaleTeke_SAMN30202943	AKHA	13732117	13380000	16621426	0.108	0.17383
AkhaleTeke_SAMN30202944	AKHA	13634698	13380000	16621426	0.07796	0.179691
Alport3_AMIS	ALFT	14611624	14550000	18620361	0.01405	0.215288
AmericanWarmblood_SRR19364636	AMWB	13550967	13380000	16621426	0.05211	0.184729
AmericanPaint_SRR19364599	AMPA	13519154	13380000	16621426	0.04229	0.186643
AmericanPaint_SRR19364612	AMPA	13494507	13380000	16621426	0.03468	0.188126
AmericanPaint_SRR19364614	AMPA	13467687	13380000	16621426	0.0264	0.189739
Andalusian_SRR19364648	ANLS	13595770	13380000	16621426	0.06594	0.182033
Appaloosa_SRR19364574	APPA	13659714	13380000	16621426	0.08568	0.178186
Appaloosa_SRR19364577	APPA	13551606	13380000	16621426	0.05231	0.184691
Arabian_0016A	ARAB	13699636	13380000	16621426	0.09801	0.175785
Arabian_0017A	ARAB	13665670	13380000	16621426	0.08752	0.177828
Arabian_0018A	ARAB	13771785	13380000	16621426	0.1203	0.171444
Araianb_0019A	ARAB	13745862	13380000	16621426	0.1123	0.173003
Arabian_0020A	ARAB	13755970	13380000	16621426	0.1154	0.172395
Arabian_0132A	ARAB	13852784	13380000	16621426	0.1453	0.166571
Arabian_0133A	ARAB	13876279	13380000	16621426	0.1525	0.165157
Arabian_0134A	ARAB	13672995	13380000	16621426	0.08978	0.177387
Arabian_0135A	ARAB	13602431	13380000	16621426	0.068	0.181633
Arabian_0136A	ARAB	13781818	13380000	16621426	0.1234	0.17084
Arabian_0237A	ARAB	13809407	13380000	16621426	0.1319	0.16918
Arabian_0305A	ARAB	13977453	13380000	16621426	0.1838	0.15907
Arabian_0306A	ARAB	13647218	13380000	16621426	0.08182	0.178938
Arabian_0307A	ARAB	13765987	13380000	16621426	0.1185	0.171793
Arabian_SAMN30202946	ARAB	13756250	13380000	16621426	0.1155	0.172378
Arabian_SAMN30202947	ARAB	13853560	13380000	16621426	0.1455	0.166524
Arabian_SAMN30202948	ARAB	13675678	13380000	16621426	0.09061	0.177226
Arabian_SAMN30202949	ARAB	13697732	13380000	16621426	0.09742	0.175899
Arabian_SAMN30202950	ARAB	13916586	13380000	16621426	0.165	0.162732
Arabian_SRR19364611	ARAB	13745708	13380000	16621426	0.1122	0.173013
Arabian_ERR3465835	ARAB	14464455	13380000	16621426	0.3341	0.129771
Arabian_ERR3465836	ARAB	13664887	13380000	16621426	0.08728	0.177875
Arabian_ERR3465837	ARAB	15124762	13380000	16621426	0.538	0.0900443
Arabian_ERR3465838	ARAB	13913739	13380000	16621426	0.1641	0.162903
Arabian_ERR3465839	ARAB	13635060	13380000	16621426	0.07807	0.17967
Arabian_ERR3465840	ARAB	13823194	13380000	16621426	0.1362	0.168351
Arabian_ERR3465841	ARAB	13946398	13380000	16621426	0.1742	0.160939
Arabian_ERR3465834	ARAB	14373418	13380000	16621426	0.306	0.135248
Ardennes_SAMN30202945	ARAB	13584585	13380000	16621426	0.06249	0.182706
QH140009_ERR3465846	ARAB	14457944	13380000	16621426	0.3321	0.130162
QH140018_ERR3465847	ARAB	14531705	13380000	16621426	0.3549	0.125725
QH140147_ERR3465848	ARAB	14405213	13380000	16621426	0.3158	0.133335
Baca_Chica_UF-3355	BACA	13673708	13380000	16621426	0.09	0.177344
Baca_Chica_UF-3356	BACA	13892959	13380000	16621426	0.1577	0.164154
Baca_Chica_UF-3358	BACA	14339848	13380000	16621426	0.2956	0.137267
Baca_Chica_UF-3359	BACA	13755313	13380000	16621426	0.1152	0.172435
Baise_SAMN30202951	Baise	13363064	13380000	16621426	-0.005898	0.196034
Baise_SAMN30202952	Baise	13324098	13380000	16621426	-0.01793	0.198378
Bava_0183A	Bava	13548750	13380000	16621426	0.05143	0.184862
BelgianWarmblood_SRR19364582	BELG	13585920	13380000	16621426	0.0629	0.182626
BelgianWarmblood_SRR19364601	BELG	13380193	13380000	16621426	-0.0006101	0.195003
Cartujano532	CART	14209904	13380000	16621426	0.2555	0.145085
Cartujano534	CART	14047732	13380000	16621426	0.2055	0.154842
Cartujano539	CART	13904120	13380000	16621426	0.1611	0.163482
Cartujano547	CART	13716201	13380000	16621426	0.1031	0.174788
Cartujano554	CART	13780361	13380000	16621426	0.1229	0.170928
Cartujano559	CART	13923016	13380000	16621426	0.167	0.162345
Cartujano561	CART	13750590	13380000	16621426	0.1137	0.172719
Cartujano562	CART	13920718	13380000	16621426	0.1663	0.162484
CDM15_Chaidamu	CHIN	13415759	13380000	16621426	0.01037	0.192864
CDM9_Chaidamu	CHIN	13085472	13380000	16621426	-0.09159	0.212735
Chakouyi_SAMEA3504070	CHIN	13564825	13380000	16621426	0.05639	0.183895
DB35_DeBa	CHIN	13487211	13380000	16621426	0.03243	0.188565
Debaopony_SAMN30202955	CHIN	13372653	13380000	16621426	-0.002938	0.195457
DT12_DaTo	CHIN	13379272	13380000	16621426	-0.0008944	0.195059
DT24_DaTo	CHIN	13398518	13380000	16621426	0.005047	0.193901
DT28_DaTo	CHIN	13590866	13380000	16621426	0.06443	0.182329
DT3_DaTo	CHIN	13366260	13380000	16621426	-0.004911	0.195842
DT37_DaTo	CHIN	13374038	13380000	16621426	-0.00251	0.195374
DT38_DaTo	CHIN	13384532	13380000	16621426	0.0007295	0.194742
DT4_DaTo	CHIN	13414118	13380000	16621426	0.009863	0.192962
DT41_DaTo	CHIN	13391947	13380000	16621426	0.003019	0.194296
DT42_DaTo	CHIN	13482662	13380000	16621426	0.03102	0.188838
DT6_DaTo	CHIN	13506857	13380000	16621426	0.03849	0.187383
JC5_JiCh	CHIN	13404097	13380000	16621426	0.006769	0.193565
Jeju_0271A	CHIN	13562322	13380000	16621426	0.05562	0.184046
Jeju_0272A	CHIN	13462098	13380000	16621426	0.02468	0.190076
Jeju_0274A	CHIN	13326493	13380000	16621426	-0.01719	0.198234
Jeju_0275A	CHIN	13717522	13380000	16621426	0.1035	0.174708
Jeju_0276A	CHIN	13410961	13380000	16621426	0.008888	0.193152
Jeju1_SAMN16229258	CHIN	13402662	13380000	16621426	0.006326	0.193651
Jeju10_SAMN16229267	CHIN	13613795	13380000	16621426	0.07151	0.180949
Jeju11_SAMN16229268	CHIN	13479109	13380000	16621426	0.02993	0.189052
Jeju12_SAMN16229269	CHIN	13567681	13380000	16621426	0.05727	0.183723
Jeju15_SAMN16229272	CHIN	14058895	13380000	16621426	0.2089	0.15417
Jeju2_SAMN16229259	CHIN	14302974	13380000	16621426	0.2843	0.139486
Jeju3_SAMN16229260	CHIN	13828635	13380000	16621426	0.1378	0.168024
Jeju4_SAMN16229261	CHIN	13534903	13380000	16621426	0.04715	0.185695
Jeju5_SAMN16229262	CHIN	14018290	13380000	16621426	0.1964	0.156613
Jeju6_SAMN16229263	CHIN	13488484	13380000	16621426	0.03282	0.188488
Jeju7_SAMN16229264	CHIN	13326637	13380000	16621426	-0.01714	0.198225
Jeju8_SAMN16229265	CHIN	13750380	13380000	16621426	0.1137	0.172732
Jeju9_SAMN16229266	CHIN	13947353	13380000	16621426	0.1745	0.160881
JiJi15_SAMN23176161	CHIN	14157560	13380000	16621426	0.2394	0.148234
JiJi30_SAMN23176163	CHIN	13274358	13380000	16621426	-0.03328	0.201371
JiJi31_SAMN23176164	CHIN	13445596	13380000	16621426	0.01958	0.191068
JiJi38_SAMN23176165	CHIN	13238900	13380000	16621426	-0.04423	0.203504
JiJi4_SAMN23176166	CHIN	14037955	13380000	16621426	0.2024	0.15543
JiJi43_SAMN23176167	CHIN	13488397	13380000	16621426	0.03279	0.188493
JiJi45_SAMN23176168	CHIN	13472559	13380000	16621426	0.0279	0.189446
JiJi54_SAMN23176169	CHIN	13432410	13380000	16621426	0.01551	0.191862
JZ10_JiZi	CHIN	13483146	13380000	16621426	0.03117	0.188809
JZ2_JiZi	CHIN	13363543	13380000	16621426	-0.00575	0.196005
JZ3_JiZi	CHIN	13424958	13380000	16621426	0.01321	0.19231
JZ4_JiZi	CHIN	13358643	13380000	16621426	-0.007263	0.1963
JZ9_JiZi	CHIN	13423320	13380000	16621426	0.0127	0.192409
Lichuan_SAMN30202970	CHIN	13349231	13380000	16621426	-0.01017	0.196866
Lichuan_SAMN30202971	CHIN	13567274	13380000	16621426	0.05714	0.183748
Lijiang_SAMN30202972	CHIN	13330112	13380000	16621426	-0.01607	0.198016
Lijiang_SAMN30202973	CHIN	13287177	13380000	16621426	-0.02933	0.200599
YL2_YiLi	CHIN	13368040	13380000	16621426	-0.004362	0.195734
YQ29_YaQi	CHIN	13438059	13380000	16621426	0.01725	0.191522
CLSD_cly	CLYD	14146842	13380000	16621426	0.2361	0.148879
CLSD_cly070	CLYD	13968170	13380000	16621426	0.1809	0.159629
CLSD_cly078	CLYD	14076964	13380000	16621426	0.2145	0.153083
CLSD_HO112	CLYD	14133655	13380000	16621426	0.232	0.149673
CLSD_HO114	CLYD	14012201	13380000	16621426	0.1945	0.15698
CLSD_HO116	CLYD	14100195	13380000	16621426	0.2217	0.151686
CLSD_HO118	CLYD	14236831	13380000	16621426	0.2638	0.143465
CLSD_HO123	CLYD	14216742	13380000	16621426	0.2576	0.144674
CLSD_HO128	CLYD	14081307	13380000	16621426	0.2158	0.152822
CLSD_HO271	CLYD	13996892	13380000	16621426	0.1898	0.157901
Clydesdale_SAMN30202953	CLYD	13962447	13380000	16621426	0.1791	0.159973
Clydesdale_SAMN30202954	CLYD	14212197	13380000	16621426	0.2562	0.144947
NGSHORSE040	CURL	13451025	13380000	16621426	0.02126	0.190742
NGSHORSE041	CURL	13423751	13380000	16621426	0.01284	0.192383
NGSHORSE042	CURL	13543429	13380000	16621426	0.04978	0.185182
CuTr_0137A	CURT	13443611	13380000	16621426	0.01897	0.191188
CuTr_0138A	CURT	13393993	13380000	16621426	0.00365	0.194173
Dartmoor-51	DART	13395734	13380000	16621426	0.004188	0.194068
Dartmoor-55	DART	13365680	13380000	16621426	-0.00509	0.195876
Dartmoor-67	DART	13286952	13380000	16621426	-0.02939	0.200613
Dark Ronald	DRKN	14159624	14030000	17851925	0.03467	0.206829
Duel_0238A	Duel	13619026	13380000	16621426	0.07312	0.180634
Dutc_0308A	Dutc	13627108	13380000	16621426	0.07562	0.180148
East_Taseko	ETSK	13846286	13380000	16621426	0.1433	0.166962
FLBL24_SAMN23176208	FALA	13881320	13380000	16621426	0.1541	0.164854
FLBL25_SAMN23176209	FALA	13948019	13380000	16621426	0.1747	0.160841
FLBL29_SAMN23176212	FALA	13827559	13380000	16621426	0.1375	0.168088
FLBL31_SAMN23176215	FALA	13712774	13380000	16621426	0.1021	0.174994
FLBL32_SAMN23176216	FALA	13871267	13380000	16621426	0.151	0.165459
FLBL5_SAMN23176220	FALA	13643276	13380000	16621426	0.08061	0.179175
UF3407_Florida_Cracker	FLOR	14744425	13380000	16621426	0.4205	0.112927
UF3408_Florida_Cracker	FLOR	14031319	13380000	16621426	0.2004	0.155829
UF3317_Fort_Polk_Feral	FORT	13683899	13380000	16621426	0.09315	0.176731
UF3342_Fort_Polk_Feral	FORT	13886957	13380000	16621426	0.1558	0.164515
UF3344_Fort_Polk_Feral	FORT	13630913	13380000	16621426	0.07679	0.179919
UF3347_Fort_Polk_Feral	FORT	13555854	13380000	16621426	0.05362	0.184435
UF3385_Fort_Polk_Feral	FORT	13835171	13380000	16621426	0.1398	0.16763
FrMo_0037A	FRAN	13644863	13380000	16621426	0.0811	0.17908
FrMo_0041A	FRAN	13466380	13380000	16621426	0.026	0.189818
FrMo_0042A	FRAN	13544728	13380000	16621426	0.05018	0.185104
FrMo_0043A	FRAN	13758123	13380000	16621426	0.1161	0.172266
FrMo_0044A	FRAN	13570299	13380000	16621426	0.05808	0.183566
FrMo_0045A	FRAN	13511293	13380000	16621426	0.03986	0.187116
FrMo_0046A	FRAN	13661493	13380000	16621426	0.08623	0.178079
FrMo_0047A	FRAN	13641460	13380000	16621426	0.08005	0.179285
FrMo_0048A	FRAN	13644683	13380000	16621426	0.08104	0.179091
FrMo_0049A	FRAN	13543215	13380000	16621426	0.04972	0.185195
FrMo_0050A	FRAN	13618886	13380000	16621426	0.07308	0.180643
FrMo_0051A	FRAN	13604692	13380000	16621426	0.0687	0.181497
FrMo_0052A	FRAN	13512288	13380000	16621426	0.04017	0.187056
FrMo_0054A	FRAN	13488662	13380000	16621426	0.03288	0.188477
FrMo_0055A	FRAN	13558184	13380000	16621426	0.05434	0.184295
FrMo_0056A	FRAN	13566320	13380000	16621426	0.05685	0.183805
FrMo_0057A	FRAN	13540704	13380000	16621426	0.04894	0.185346
FrMo_0058A	FRAN	13667421	13380000	16621426	0.08806	0.177723
FrMo_0059A	FRAN	13526194	13380000	16621426	0.04446	0.186219
FrMo_0060A	FRAN	13545548	13380000	16621426	0.05044	0.185055
FrMo_0061A	FRAN	13590149	13380000	16621426	0.06421	0.182372
FrMo_0062A	FRAN	13553624	13380000	16621426	0.05293	0.184569
FrMo_0063A	FRAN	13568979	13380000	16621426	0.05767	0.183645
FrMo_0064A	FRAN	13636249	13380000	16621426	0.07844	0.179598
FrMo_0065A	FRAN	13399340	13380000	16621426	0.005301	0.193851
FrMo_0066A	FRAN	13350392	13380000	16621426	-0.00981	0.196796
FrMo_0068A	FRAN	13514722	13380000	16621426	0.04092	0.18691
FrMo_0069A	FRAN	13859782	13380000	16621426	0.1474	0.16615
Frie_0297A	FRIE	14470291	13380000	16621426	0.3359	0.129419
Frie_0298A	FRIE	14354300	13380000	16621426	0.3001	0.136398
Frie_0299A	FRIE	14433157	13380000	16621426	0.3245	0.131654
Frie_0300A	FRIE	14355804	13380000	16621426	0.3006	0.136307
Friesian_SAMN30202956	FRIE	14276702	13380000	16621426	0.2762	0.141066
Friesian_SAMN30202957	FRIE	14225447	13380000	16621426	0.2603	0.14415
FrTr_0023A	FRTR	13984834	13380000	16621426	0.1861	0.158626
FrTr_0026A	FRTR	13740476	13380000	16621426	0.1106	0.173327
FrTr_0028A	FRTR	13964054	13380000	16621426	0.1796	0.159876
FrTr_0029A	FRTR	13928532	13380000	16621426	0.1687	0.162013
UF-3307_Galiceno	GALI	13343424	13380000	16621426	-0.01196	0.197215
UF-3309_Galiceno	GALI	13298024	13380000	16621426	-0.02598	0.199947
UF-3311_Galiceno	GALI	13354646	13380000	16621426	-0.008497	0.19654
UF-3313_Galiceno	GALI	13411625	13380000	16621426	0.009093	0.193112
Hafl_0015A	HAFI	13912759	13380000	16621426	0.1638	0.162962
Hafl_0309A	HAFI	13932725	13380000	16621426	0.17	0.161761
Hafl_0310A	HAFI	13637151	13380000	16621426	0.07872	0.179544
Hafl_0311A	HAFI	13686892	13380000	16621426	0.09407	0.176551
Hano_0172A	HANO	13548751	13380000	16621426	0.05143	0.184862
Hano_0234A	HANO	13670377	13380000	16621426	0.08897	0.177545
Hano_0235A	HANO	13449947	13380000	16621426	0.02092	0.190807
Hano_0267A	HANO	13693324	13380000	16621426	0.09606	0.176164
Hano_0268A	HANO	13685315	13380000	16621426	0.09359	0.176646
Hano_0312A	HANO	13515146	13380000	16621426	0.04105	0.186884
Hanoverian_SRR19364564	HANO	13697165	13380000	16621426	0.09724	0.175933
Hanoverian_SRR19364597	HANO	13527847	13380000	16621426	0.04497	0.18612
Hanoverian_SRR19364617	HANO	13544775	13380000	16621426	0.0502	0.185102
Heav_0269A	Heav	13784051	13380000	16621426	0.1241	0.170706
Hequ_SAMN30202958	HEQU	13336192	13380000	16621426	-0.01419	0.197651
Hequ_SAMN30202959	HEQU	13301005	13380000	16621426	-0.02506	0.199768
Hequ_SAMN30202960	HEQU	13267896	13380000	16621426	-0.03528	0.201759
Hequ_SAMN30202961	HEQU	13321940	13380000	16621426	-0.01859	0.198508
Hequ_SAMN30202962	HEQU	13620758	13380000	16621426	0.07366	0.18053
Hequ_SAMN30202963	HEQU	13316925	13380000	16621426	-0.02014	0.19881
Hols_0173A	HOLS	13606953	13380000	16621426	0.06939	0.181361
Hols_0174A	HOLS	13590852	13380000	16621426	0.06442	0.182329
Hols_0175A	HOLS	13572746	13380000	16621426	0.05883	0.183419
Hols_0313A	HOLS	13595930	13380000	16621426	0.06599	0.182024
Holsteiner_EMO081	HOLS	13668738	13380000	16621426	0.08847	0.177643
Holsteiner_SRR19364616	HOLS	13721931	13380000	16621426	0.1049	0.174443
Holsteiner_SRR19364631	HOLS	13597000	13380000	16621426	0.06632	0.181959
Icel_0143A	ICEL	14790608	13380000	16621426	0.4348	0.110148
Icel_0144A	ICEL	13557597	13380000	16621426	0.05416	0.18433
Icel_0247A	ICEL	13764578	13380000	16621426	0.1181	0.171877
Icelandic_IS079	ICEL	13595597	13380000	16621426	0.06589	0.182044
Kazakh_SAMN30202964	KAZA	13280922	13380000	16621426	-0.03126	0.200976
Kazakh_SAMN30202965	KAZA	13267693	13380000	16621426	-0.03534	0.201772
Kazakh_SAMN30202966	KAZA	13267883	13380000	16621426	-0.03528	0.20176
Kazakh_SAMN30202967	KAZA	13240412	13380000	16621426	-0.04376	0.203413
Kazakh_SAMN30202968	KAZA	13280767	13380000	16621426	-0.0313	0.200985
Kazakh_SAMN30202969	KAZA	13289643	13380000	16621426	-0.02856	0.200451
Yve11	LAKO	14017370	13380000	16621426	0.1961	0.156669
Yve12	LAKO	13774186	13380000	16621426	0.121	0.171299
Yve13	LAKO	14388903	13380000	16621426	0.3108	0.134316
Yve16	LAKO	13515998	13380000	16621426	0.04131	0.186833
Yve17	LAKO	14535918	13380000	16621426	0.3562	0.125471
Yve2	LAKO	13644636	13380000	16621426	0.08103	0.179094
Yve22	LAKO	14235385	13380000	16621426	0.2634	0.143552
Yve24	LAKO	13395897	13380000	16621426	0.004238	0.194059
Yve26	LAKO	13504182	13380000	16621426	0.03767	0.187544
Yve32	LAKO	13437644	13380000	16621426	0.01713	0.191547
Yve35	LAKO	13332131	13380000	16621426	-0.01545	0.197895
Yve36	LAKO	13581262	13380000	16621426	0.06146	0.182906
Yve40	LAKO	13618839	13380000	16621426	0.07306	0.180646
Yve44_SpanishMustang	LAKO	13319851	13380000	16621426	-0.01924	0.198634
Yve54_Piute	LAKO	13732802	13380000	16621426	0.1082	0.173789
Yve58_NezPerce	LAKO	14054566	13380000	16621426	0.2076	0.154431
Yve68_Ute	LAKO	13944752	13380000	16621426	0.1737	0.161038
Yve7_Ojibwe	LAKO	13829501	13380000	16621426	0.1381	0.167971
Yve70_Lakota	LAKO	13336948	13380000	16621426	-0.01396	0.197605
Yve71_Cherokee	LAKO	13487531	13380000	16621426	0.03253	0.188545
Yve72_Cherokee	LAKO	13481118	13380000	16621426	0.03055	0.188931
Yve73_Cherokee	LAKO	13399545	13380000	16621426	0.005364	0.193839
Yve75_Cherokee	LAKO	13303391	13380000	16621426	-0.02432	0.199624
Yve78_ArapahoChoctaw	LAKO	13509119	13380000	16621426	0.03919	0.187247
Yve8_Ojibwe	LAKO	14563632	13380000	16621426	0.3647	0.123804
Yve81_Huasteca	LAKO	13386264	13380000	16621426	0.001264	0.194638
Yve83_Chickasaw	LAKO	13433157	13380000	16621426	0.01574	0.191817
Yve85_Lakota	LAKO	13392989	13380000	16621426	0.00334	0.194233
Yve87_Piute	LAKO	14017191	13380000	16621426	0.196	0.156679
Yve88_Piute	LAKO	13717290	13380000	16621426	0.1035	0.174722
Yve9	LAKO	14458000	13380000	16621426	0.3321	0.130159
LKZ14_Langkazi	LANG	13407798	13380000	16621426	0.007912	0.193342
LKZ15_Langkazi	LANG	13413171	13380000	16621426	0.009571	0.193019
LKZ16_Langkazi	LANG	13458670	13380000	16621426	0.02362	0.190282
LKZ19_Langkazi	LANG	13416918	13380000	16621426	0.01073	0.192794
LKZ22_Langkazi	LANG	13410517	13380000	16621426	0.008751	0.193179
LKZ25_Langkazi	LANG	13588448	13380000	16621426	0.06368	0.182474
LKZ28_Langkazi	LANG	13372679	13380000	16621426	-0.00293	0.195455
Lipi_0187A	LIPP	13809250	13380000	16621426	0.1318	0.16919
Lipi_0188A	LIPP	13542956	13380000	16621426	0.04964	0.185211
Lipi_0189A	LIPP	13758450	13380000	16621426	0.1162	0.172246
Lipizzan111_SAMN06017257	LIPP	13818041	13380000	16621426	0.1346	0.168661
Lippizaner_SRR19364576	LIPP	13509778	13380000	16621426	0.03939	0.187207
Lippizaner_SRR19364623	LIPP	13574449	13380000	16621426	0.05936	0.183316
Lusitano_SRR19364598	LUST	13460274	13380000	16621426	0.02411	0.190185
UF2726_Mangalarga	MANG	13545081	13380000	16621426	0.05029	0.185083
UF2939_Mangalarga	MANG	13524328	13380000	16621426	0.04389	0.186332
UF2865_Mangalarga	MAPA	13859786	13380000	16621426	0.1474	0.166149
Marw_0239A	Marw	13756861	13380000	16621426	0.1157	0.172342
ThB20_Thoroughred	THRB(No-Age-Info)	13944851	13380000	16621426	0.1737	0.161032
SAMN01880952	THRB-4	14037341	13380000	16621426	0.2023	0.155467
ELC21_Erlunchun	MONG	13795822	13380000	16621426	0.1277	0.169998
M103	MONG	13422825	13380000	16621426	0.01255	0.192438
M106	MONG	13361581	13380000	16621426	-0.006356	0.196123
M109	MONG	13316121	13380000	16621426	-0.02039	0.198858
M111	MONG	13373780	13380000	16621426	-0.00259	0.195389
M113	MONG	13331939	13380000	16621426	-0.01551	0.197906
M116	MONG	13288051	13380000	16621426	-0.02906	0.200547
M118	MONG	13371686	13380000	16621426	-0.003236	0.195515
M122	MONG	13362973	13380000	16621426	-0.005926	0.196039
M123	MONG	13297788	13380000	16621426	-0.02605	0.199961
M127	MONG	13370039	13380000	16621426	-0.003745	0.195614
M130	MONG	13343354	13380000	16621426	-0.01198	0.19722
M133	MONG	13261495	13380000	16621426	-0.03725	0.202145
M134	MONG	13343857	13380000	16621426	-0.01183	0.197189
M15	MONG	13402521	13380000	16621426	0.006283	0.19366
M18	MONG	13375837	13380000	16621426	-0.001955	0.195265
M25	MONG	13374748	13380000	16621426	-0.002291	0.195331
M28	MONG	13390742	13380000	16621426	0.002647	0.194369
M29	MONG	13354597	13380000	16621426	-0.008512	0.196543
M41	MONG	13425111	13380000	16621426	0.01326	0.192301
M42	MONG	13354930	13380000	16621426	-0.008409	0.196523
M43	MONG	13378591	13380000	16621426	-0.001105	0.1951
M44	MONG	13376517	13380000	16621426	-0.001745	0.195224
M52	MONG	13378807	13380000	16621426	-0.001038	0.195087
M56	MONG	13358094	13380000	16621426	-0.007432	0.196333
M57	MONG	13343731	13380000	16621426	-0.01187	0.197197
M81	MONG	13396141	13380000	16621426	0.004313	0.194044
M85	MONG	13319238	13380000	16621426	-0.01943	0.198671
M86	MONG	13339376	13380000	16621426	-0.01321	0.197459
M88	MONG	13379844	13380000	16621426	-0.0007178	0.195024
M90	MONG	13294720	13380000	16621426	-0.027	0.200146
M91	MONG	13311565	13380000	16621426	-0.0218	0.199132
M93	MONG	13384825	13380000	16621426	0.0008199	0.194725
M97	MONG	13306673	13380000	16621426	-0.02331	0.199427
Mong_0153A	MONG	13705080	13380000	16621426	0.09969	0.175457
Mong_0215A	MONG	13337520	13380000	16621426	-0.01378	0.197571
Mong_0216A	MONG	13257371	13380000	16621426	-0.03853	0.202393
Mongolian_SAMN30202974	MONG	13268219	13380000	16621426	-0.03518	0.20174
Mongolian_SAMN30202975	MONG	13286298	13380000	16621426	-0.0296	0.200652
Mongolian_SAMN30202976	MONG	13259247	13380000	16621426	-0.03795	0.20228
Mongolian_SAMN30202977	MONG	13304649	13380000	16621426	-0.02393	0.199548
Mongolian_SAMN30202978	MONG	13276170	13380000	16621426	-0.03272	0.201262
Mongolian_SAMN30202979	MONG	13247456	13380000	16621426	-0.04159	0.202989
Mongolian_SAMN30202980	MONG	13217198	13380000	16621426	-0.05093	0.20481
Mongolian_SAMN30202981	MONG	13291418	13380000	16621426	-0.02802	0.200344
Mongolian_SAMN30202982	MONG	13306701	13380000	16621426	-0.0233	0.199425
Mongolian_SAMN30202983	MONG	13289434	13380000	16621426	-0.02863	0.200464
Mongolian_SAMN30202984	MONG	13279073	13380000	16621426	-0.03183	0.201087
Mongolian_SAMN30202985	MONG	13323763	13380000	16621426	-0.01803	0.198398
Mongolian_SAMN30202986	MONG	13243393	13380000	16621426	-0.04284	0.203234
Mongolian_SAMN30202987	MONG	13469939	13380000	16621426	0.0271	0.189604
Mongolian_SAMN30202988	MONG	13280126	13380000	16621426	-0.0315	0.201024
Mongolian_SAMN30202989	MONG	13279828	13380000	16621426	-0.03159	0.201042
Mongolian_SAMN30202990	MONG	13268064	13380000	16621426	-0.03523	0.201749
Mongolian_SAMN30202991	MONG	13269386	13380000	16621426	-0.03482	0.20167
Mongolian_SAMN30202992	MONG	13310994	13380000	16621426	-0.02197	0.199167
Mongolian_SAMN30202993	MONG	13318360	13380000	16621426	-0.0197	0.198723
Mongolian_SAMN30202994	MONG	13275817	13380000	16621426	-0.03283	0.201283
Mongolian_SAMN30202995	MONG	13255020	13380000	16621426	-0.03925	0.202534
Mongolian_SAMN30202996	MONG	13247355	13380000	16621426	-0.04162	0.202995
MongolianDomestic_SAMN16229245	MONG	13332121	13380000	16621426	-0.01545	0.197895
MongolianDomestic1_SAMN16229244	MONG	13398820	13380000	16621426	0.00514	0.193883
MongolianDomestic3_SAMN16229251	MONG	13286414	13380000	16621426	-0.02956	0.200645
MongolianDomestic4_SAMN16229253	MONG	13366704	13380000	16621426	-0.004774	0.195815
MongolianGalshar1_SAMN16229247	MONG	13308856	13380000	16621426	-0.02263	0.199295
MongolianGalshar2_SAMN16229252	MONG	13340074	13380000	16621426	-0.013	0.197417
MongolianGalshar3_SAMN16229254	MONG	13393095	13380000	16621426	0.003373	0.194227
MongolianGalshar4_SAMN16229255	MONG	13586085	13380000	16621426	0.06295	0.182616
MongolianGalshar5_SAMN16229256	MONG	13356404	13380000	16621426	-0.007954	0.196435
MongolianGalshar6_SAMN16229257	MONG	13378335	13380000	16621426	-0.001184	0.195115
MongolianJarglant1_SAMN16229243	MONG	13406137	13380000	16621426	0.007399	0.193442
MongolianJarglant2_SAMN16229246	MONG	13359510	13380000	16621426	-0.006995	0.196248
MongolianJarglant3_SAMN16229248	MONG	13348870	13380000	16621426	-0.01028	0.196888
MongolianJarglant4_SAMN16229249	MONG	13324450	13380000	16621426	-0.01782	0.198357
MongolianJarglant5_SAMN16229250	MONG	13319621	13380000	16621426	-0.01931	0.198648
WMG8_Mongolian	MONG	13355908	13380000	16621426	-0.008107	0.196464
WZ6_MoGo	MONG	13427768	13380000	16621426	0.01408	0.192141
Morg_0096A	MORG	13471447	13380000	16621426	0.02756	0.189513
Morg_0315A	MORG	13538093	13380000	16621426	0.04814	0.185504
MZH21_Mozhu	MOZH	13473429	13380000	16621426	0.02817	0.189394
MZH22_Mozhu	MOZH	13391693	13380000	16621426	0.00294	0.194311
MZH24_Mozhu	MOZH	13424788	13380000	16621426	0.01316	0.19232
MZH29_Mozhu	MOZH	13458019	13380000	16621426	0.02342	0.190321
MZH8_Mozhu	MOZH	13532153	13380000	16621426	0.0463	0.185861
UF1096_Mustang	MUST	13334732	13380000	16621426	-0.01464	0.197738
UF1099_Mustang	MUST	13360689	13380000	16621426	-0.006631	0.196177
NM10_NiMu	NIMU	13509606	13380000	16621426	0.03934	0.187217
NM13_NiMu	NIMU	13463470	13380000	16621426	0.0251	0.189993
NM15_NiMu	NIMU	13463229	13380000	16621426	0.02502	0.190008
NM19_NiMu	NIMU	13502434	13380000	16621426	0.03713	0.187649
NM2_NiMu	NIMU	13440509	13380000	16621426	0.01801	0.191374
NM20_NiMu	NIMU	13424143	13380000	16621426	0.01296	0.192359
NM21_NiMu	NIMU	13462102	13380000	16621426	0.02468	0.190075
NM9_NiMu	NIMU	13464892	13380000	16621426	0.02554	0.189908
NQ9916_NiQi	Niqi	13447947	13380000	16621426	0.02031	0.190927
Nori_0316A	NRKR	13619467	13380000	16621426	0.07326	0.180608
Olde_0176A	OLDE	13437215	13380000	16621426	0.01699	0.191573
Olde_0177A	OLDE	13591255	13380000	16621426	0.06455	0.182305
Olde_0317A	OLDE	13574642	13380000	16621426	0.05942	0.183305
Oldenburg_SRR19364568	OLDE	13540257	13380000	16621426	0.0488	0.185373
Oldenburg_SRR19364624	OLDE	13513855	13380000	16621426	0.04065	0.186962
Oldenburg_SRR19364626	OLDE	13493610	13380000	16621426	0.0344	0.18818
Pain_0319A	PAIN	13476432	13380000	16621426	0.0291	0.189213
Pain_0320A	PAIN	13470368	13380000	16621426	0.02723	0.189578
Percheron_SRR19364596	PERC	13528633	13380000	16621426	0.04522	0.186073
PercheronCross_SRR19364570	PERC	13341526	13380000	16621426	-0.01255	0.19733
Phar Lap	PHAR	15493568	14930000	19134697	0.1339	0.190289
Prze_0146A	PRZW	14814369	13380000	16621426	0.4421	0.108719
Prze_0150A	PRZW	14646251	13380000	16621426	0.3902	0.118833
Prze_0151A	PRZW	14079609	13380000	16621426	0.2153	0.152924
Prze_0152A	PRZW	13976895	13380000	16621426	0.1836	0.159104
Prze_0154A	PRZW	14455137	13380000	16621426	0.3312	0.130331
Prze_0155A	PRZW	13134727	13380000	16621426	-0.07639	0.209771
Prze_0156A	PRZW	13725844	13380000	16621426	0.1061	0.174208
Prze_0157A	PRZW	14333759	13380000	16621426	0.2938	0.137634
Prze_0158A	PRZW	14382195	13380000	16621426	0.3087	0.13472
Prze_0159A	PRZW	14136490	13380000	16621426	0.2329	0.149502
Prze_0160A	PRZW	14641778	13380000	16621426	0.3889	0.119102
Prze_0161A	PRZW	14739122	13380000	16621426	0.4189	0.113246
Prze_0162A	PRZW	14159858	13380000	16621426	0.2401	0.148096
Prze_0217A	PRZW	14505180	13380000	16621426	0.3467	0.12732
Prze_0218A	PRZW	14428184	13380000	16621426	0.3229	0.131953
Przewalski1_SAMN16229270	PRZW	13484769	13380000	16621426	0.03167	0.188712
Przewalski2_SAMN16229271	PRZW	13426792	13380000	16621426	0.01378	0.1922
Przewalski3_SAMN16229282	PRZW	14502793	13380000	16621426	0.346	0.127464
Przewalski4_SAMN16229283	PRZW	14428198	13380000	16621426	0.3229	0.131952
PS6_PrZ	PRZW	14319371	13380000	16621426	0.2893	0.138499
AppendixQuarter_SRR19364620	QUAR	13608724	13380000	16621426	0.06994	0.181254
Quar_0070A	QUAR	13616676	13380000	16621426	0.0724	0.180776
Quar_0073A	QUAR	13876877	13380000	16621426	0.1527	0.165121
Quar_0074A	QUAR	13591379	13380000	16621426	0.06459	0.182298
Quar_0075A	QUAR	13800144	13380000	16621426	0.129	0.169738
Quar_0321A	QUAR	13621045	13380000	16621426	0.07374	0.180513
Quar_0322A	QUAR	13687726	13380000	16621426	0.09433	0.176501
QH224_SAMEA4075263	QUAR	13812202	13380000	16621426	0.1328	0.169012
Quarter_SRR19364560	QUAR	13408634	13380000	16621426	0.00817	0.193292
Quarter_SRR19364562	QUAR	13723359	13380000	16621426	0.1053	0.174357
Quarter_SRR19364563	QUAR	13710680	13380000	16621426	0.1014	0.17512
Quarter_SRR19364572	QUAR	13438286	13380000	16621426	0.01732	0.191508
Quarter_SRR19364573	QUAR	13423893	13380000	16621426	0.01288	0.192374
Quarter_SRR19364575	QUAR	13568259	13380000	16621426	0.05745	0.183689
Quarter_SRR19364590	QUAR	13543069	13380000	16621426	0.04967	0.185204
Quarter_SRR19364592	QUAR	13562363	13380000	16621426	0.05563	0.184043
Quarter_SRR19364594	QUAR	13530108	13380000	16621426	0.04567	0.185984
Quarter_SRR19364595	QUAR	13525721	13380000	16621426	0.04432	0.186248
Quarter_SRR19364600	QUAR	13489371	13380000	16621426	0.03309	0.188435
Quarter_SRR19364604	QUAR	13824748	13380000	16621426	0.1366	0.168257
Quarter_SRR19364606	QUAR	13624417	13380000	16621426	0.07479	0.18031
Quarter_SRR19364607	QUAR	13730200	13380000	16621426	0.1074	0.173946
Quarter_SRR19364608	QUAR	13512278	13380000	16621426	0.04017	0.187057
Quarter_SRR19364609	QUAR	13530165	13380000	16621426	0.04569	0.18598
Quarter_SRR19364615	QUAR	13485073	13380000	16621426	0.03177	0.188693
Quarter_SRR19364618	QUAR	13447639	13380000	16621426	0.02021	0.190946
Quarter_SRR19364633	QUAR	13986599	13380000	16621426	0.1866	0.15852
Quarter_SRR19364634	QUAR	13437516	13380000	16621426	0.01709	0.191555
Quarter_SRR19364635	QUAR	13579359	13380000	16621426	0.06088	0.183021
Quarter_SRR19364637	QUAR	13541006	13380000	16621426	0.04903	0.185328
Quarter_SRR19364638	QUAR	13546821	13380000	16621426	0.05083	0.184978
Quarter_SRR19364639	QUAR	13637420	13380000	16621426	0.0788	0.179528
Quarter_SRR19364640	QUAR	13509461	13380000	16621426	0.0393	0.187226
Quarter_SRR19364643	QUAR	13564256	13380000	16621426	0.05621	0.183929
Quarter_SRR19364646	QUAR	13480076	13380000	16621426	0.03023	0.188994
Quarter_SRR19364647	QUAR	13579980	13380000	16621426	0.06107	0.182983
Reit_0323A	REIT	13022858	13380000	16621426	-0.1109	0.216502
Reit_0324A	REIT	13415412	13380000	16621426	0.01026	0.192884
UF3327_Santa_Cruz_Island	SANT	14446481	13380000	16621426	0.3286	0.130852
UF3328_Santa_Cruz_Island	SANT	14081070	13380000	16621426	0.2158	0.152836
UF3330_Santa_Cruz_Island	SANT	14712459	13380000	16621426	0.4107	0.11485
UF3332_Santa_Cruz_Island	SANT	14297660	13380000	16621426	0.2826	0.139805
NGSHORSE028	SHET	13962238	13380000	16621426	0.1791	0.159986
Shet_0249A	SHET	13803520	13380000	16621426	0.1301	0.169535
Shet_0250A	SHET	14288523	13380000	16621426	0.2798	0.140355
Shetland_SAMN30202997	SHET	13429766	13380000	16621426	0.01469	0.192021
Shetland_SAMN30202998	SHET	13558815	13380000	16621426	0.05453	0.184257
Shetland_SAMN30202999	SHET	13660875	13380000	16621426	0.08604	0.178117
Shetland_SAMN30203000	SHET	13832569	13380000	16621426	0.139	0.167787
Shetland_SAMN30203001	SHET	13656041	13380000	16621426	0.08455	0.178407
SHIR_H0248	SHIR	13684088	13380000	16621426	0.09321	0.17672
SHIR_H0256	SHIR	13905177	13380000	16621426	0.1615	0.163419
SHIR_HO244	SHIR	13794313	13380000	16621426	0.1272	0.170088
SHIR_HO246	SHIR	13821854	13380000	16621426	0.1357	0.168432
SHIR_HO249	SHIR	13793686	13380000	16621426	0.127	0.170126
SHIR_HO257	SHIR	13927983	13380000	16621426	0.1685	0.162046
SHIR_HO262	SHIR	13976485	13380000	16621426	0.1835	0.159128
SHIR_HO263	SHIR	13786185	13380000	16621426	0.1247	0.170577
SHIR_HO308	SHIR	13661135	13380000	16621426	0.08612	0.178101
Sorr_0236A	SORR	14411878	13380000	16621426	0.3179	0.132934
Sorr_0270A	SORR	14313820	13380000	16621426	0.2876	0.138833
M1027	STAN	14032528	13380000	16621426	0.2008	0.155757
M5269	STAN	13959628	13380000	16621426	0.1783	0.160143
M5300	STAN	13992256	13380000	16621426	0.1883	0.15818
M5306	STAN	13957944	13380000	16621426	0.1777	0.160244
M977	STAN	13958145	13380000	16621426	0.1778	0.160232
ST22	STAN	13910625	13380000	16621426	0.1631	0.163091
Stan_0078A	STAN	13944188	13380000	16621426	0.1735	0.161071
Stan_0081A	STAN	13816015	13380000	16621426	0.1339	0.168783
Stan_0149A	STAN	14675336	13380000	16621426	0.3992	0.117083
Stan_0325A	STAN	13619518	13380000	16621426	0.07327	0.180605
Standardbred_SRR19364569	STAN	13776487	13380000	16621426	0.1217	0.171161
Standardbred_SRR19364579	STAN	13943876	13380000	16621426	0.1734	0.16109
Standardbred_SRR19364588	STAN	13874088	13380000	16621426	0.1519	0.165289
Standardbred_SRR19364591	STAN	13704845	13380000	16621426	0.09961	0.175471
Standardbred_SRR19364610	STAN	13829600	13380000	16621426	0.1381	0.167965
Standardbred_SRR19364630	STAN	13716047	13380000	16621426	0.1031	0.174797
Standardbred_UFL_CU1406	STAN	13770845	13380000	16621426	0.12	0.1715
Standardbred_UFL_CU2446	STAN	13692604	13380000	16621426	0.09584	0.176208
Swis_0326A	SWIS	13593227	13380000	16621426	0.06516	0.182186
Swis_0327A	SWIS	13330450	13380000	16621426	-0.01597	0.197996
Swis_0328A	SWIS	13828183	13380000	16621426	0.1377	0.168051
SwissWarmblood_SW033	SWIS	13491358	13380000	16621426	0.03371	0.188315
LRC001	THRB(No-Age-Info)	14097502	13380000	16621426	0.2208	0.151848
LRC002	THRB(No-Age-Info)	14009018	13380000	16621426	0.1935	0.157171
LRC003	THRB(No-Age-Info)	13926876	13380000	16621426	0.1682	0.162113
LRC004	THRB(No-Age-Info)	13921898	13380000	16621426	0.1666	0.162413
LRC005	THRB(No-Age-Info)	13997147	13380000	16621426	0.1899	0.157885
LRC006	THRB(No-Age-Info)	14008909	13380000	16621426	0.1935	0.157178
LRC007	THRB(No-Age-Info)	13902864	13380000	16621426	0.1607	0.163558
LRC008	THRB(No-Age-Info)	13875316	13380000	16621426	0.1522	0.165215
LRC009	THRB(No-Age-Info)	14032512	13380000	16621426	0.2008	0.155758
LRC010	THRB(No-Age-Info)	14006124	13380000	16621426	0.1926	0.157345
LRC011	THRB(No-Age-Info)	14037926	13380000	16621426	0.2024	0.155432
LRC012	THRB(No-Age-Info)	13905144	13380000	16621426	0.1614	0.163421
LRC013	THRB(No-Age-Info)	14061023	13380000	16621426	0.2096	0.154042
LRC014	THRB(No-Age-Info)	13961508	13380000	16621426	0.1788	0.160029
LRC015	THRB(No-Age-Info)	13944851	13380000	16621426	0.1737	0.161032
LRC016	THRB(No-Age-Info)	14040237	13380000	16621426	0.2032	0.155293
LRC017	THRB(No-Age-Info)	13923823	13380000	16621426	0.1672	0.162297
LRC018	THRB(No-Age-Info)	14086822	13380000	16621426	0.2175	0.15249
LRC019	THRB(No-Age-Info)	14007175	13380000	16621426	0.1929	0.157282
LRC020	THRB(No-Age-Info)	13954661	13380000	16621426	0.1767	0.160441
LRC021	THRB(No-Age-Info)	14012106	13380000	16621426	0.1945	0.156985
LRC022	THRB(No-Age-Info)	14158193	13380000	16621426	0.2396	0.148196
LRC023	THRB(No-Age-Info)	14062698	13380000	16621426	0.2101	0.153942
LRC024	THRB(No-Age-Info)	14092115	13380000	16621426	0.2192	0.152172
LRC025	THRB(No-Age-Info)	13942737	13380000	16621426	0.1731	0.161159
LRC026	THRB(No-Age-Info)	13924323	13380000	16621426	0.1674	0.162267
LRC027	THRB(No-Age-Info)	13958427	13380000	16621426	0.1779	0.160215
LRC028	THRB(No-Age-Info)	14020571	13380000	16621426	0.1971	0.156476
LRC029	THRB(No-Age-Info)	13956726	13380000	16621426	0.1774	0.160317
LRC030	THRB(No-Age-Info)	13935794	13380000	16621426	0.1709	0.161577
LRC031	THRB(No-Age-Info)	14101634	13380000	16621426	0.2221	0.151599
LRC032	THRB(No-Age-Info)	13978282	13380000	16621426	0.184	0.15902
LRC033	THRB(No-Age-Info)	13973226	13380000	16621426	0.1825	0.159324
LRC034	THRB(No-Age-Info)	13982955	13380000	16621426	0.1855	0.158739
LRC035	THRB(No-Age-Info)	14001242	13380000	16621426	0.1911	0.157639
LRC036	THRB(No-Age-Info)	14037868	13380000	16621426	0.2024	0.155435
LRC037	THRB(No-Age-Info)	13986424	13380000	16621426	0.1865	0.15853
LRC038	THRB(No-Age-Info)	14134693	13380000	16621426	0.2323	0.14961
LRC039	THRB(No-Age-Info)	13898434	13380000	16621426	0.1594	0.163824
LRC040	THRB(No-Age-Info)	13994740	13380000	16621426	0.1891	0.15803
LRC041	THRB(No-Age-Info)	14162487	13380000	16621426	0.2409	0.147938
LRC042	THRB(No-Age-Info)	14062147	13380000	16621426	0.2099	0.153975
LRC043	THRB(No-Age-Info)	13979170	13380000	16621426	0.1843	0.158967
LRC044	THRB(No-Age-Info)	14032258	13380000	16621426	0.2007	0.155773
LRC045	THRB(No-Age-Info)	14013775	13380000	16621426	0.195	0.156885
LRC046	THRB(No-Age-Info)	13999282	13380000	16621426	0.1905	0.157757
LRC047	THRB(No-Age-Info)	14081762	13380000	16621426	0.216	0.152795
LRC048	THRB(No-Age-Info)	13925794	13380000	16621426	0.1678	0.162178
LRC049	THRB(No-Age-Info)	14048932	13380000	16621426	0.2058	0.15477
LRC050	THRB(No-Age-Info)	13932489	13380000	16621426	0.1699	0.161775
LRC051	THRB(No-Age-Info)	14078112	13380000	16621426	0.2148	0.153014
LRC052	THRB(No-Age-Info)	14026253	13380000	16621426	0.1988	0.156134
LRC053	THRB(No-Age-Info)	14086785	13380000	16621426	0.2175	0.152492
LRC054	THRB(No-Age-Info)	13943558	13380000	16621426	0.1733	0.161109
LRC055	THRB(No-Age-Info)	14005475	13380000	16621426	0.1924	0.157384
LRC056	THRB(No-Age-Info)	13978109	13380000	16621426	0.184	0.159031
LRC057	THRB(No-Age-Info)	14152297	13380000	16621426	0.2377	0.148551
LRC058	THRB(No-Age-Info)	13972945	13380000	16621426	0.1824	0.159341
LRC059	THRB(No-Age-Info)	13948185	13380000	16621426	0.1747	0.160831
LRC060	THRB(No-Age-Info)	14014294	13380000	16621426	0.1951	0.156854
LRC061	THRB(No-Age-Info)	14022678	13380000	16621426	0.1977	0.156349
LRC062	THRB(No-Age-Info)	14090953	13380000	16621426	0.2188	0.152242
LRC063	THRB(No-Age-Info)	13990613	13380000	16621426	0.1878	0.158278
LRC064	THRB(No-Age-Info)	13963837	13380000	16621426	0.1796	0.159889
LRC065	THRB(No-Age-Info)	14034205	13380000	16621426	0.2013	0.155656
LRC066	THRB(No-Age-Info)	13861901	13380000	16621426	0.1481	0.166022
LRC067	THRB(No-Age-Info)	13992708	13380000	16621426	0.1885	0.158152
LRC068	THRB(No-Age-Info)	14113975	13380000	16621426	0.2259	0.150857
LRC069	THRB(No-Age-Info)	14080833	13380000	16621426	0.2157	0.15285
LRC070	THRB(No-Age-Info)	13869872	13380000	16621426	0.1506	0.165543
LRC071	THRB(No-Age-Info)	14136900	13380000	16621426	0.233	0.149477
LRC072	THRB(No-Age-Info)	14114153	13380000	16621426	0.226	0.150846
LRC073	THRB(No-Age-Info)	13965481	13380000	16621426	0.1801	0.15979
LRC074	THRB(No-Age-Info)	14078477	13380000	16621426	0.215	0.152992
LRC075	THRB(No-Age-Info)	13956756	13380000	16621426	0.1774	0.160315
LRC076	THRB(No-Age-Info)	14071008	13380000	16621426	0.2127	0.153442
LRC077	THRB(No-Age-Info)	14206715	13380000	16621426	0.2545	0.145277
LRC078	THRB(No-Age-Info)	14051195	13380000	16621426	0.2065	0.154634
LRC079	THRB(No-Age-Info)	14036465	13380000	16621426	0.202	0.15552
LRC080	THRB(No-Age-Info)	13963512	13380000	16621426	0.1795	0.159909
LRC081	THRB(No-Age-Info)	14163085	13380000	16621426	0.2411	0.147902
LRC082	THRB(No-Age-Info)	13914032	13380000	16621426	0.1642	0.162886
LRC083	THRB(No-Age-Info)	13993460	13380000	16621426	0.1887	0.158107
LRC084	THRB(No-Age-Info)	14030548	13380000	16621426	0.2002	0.155876
LRC085	THRB(No-Age-Info)	14047097	13380000	16621426	0.2053	0.15488
LRC086	THRB(No-Age-Info)	14022080	13380000	16621426	0.1975	0.156385
LRC087	THRB(No-Age-Info)	13932231	13380000	16621426	0.1698	0.161791
LRC088	THRB(No-Age-Info)	14096108	13380000	16621426	0.2204	0.151931
LRC089	THRB(No-Age-Info)	14226198	13380000	16621426	0.2606	0.144105
LRC090	THRB(No-Age-Info)	13935524	13380000	16621426	0.1708	0.161593
LRC091	THRB(No-Age-Info)	14090312	13380000	16621426	0.2186	0.15228
LRC092	THRB(No-Age-Info)	14128417	13380000	16621426	0.2304	0.149988
LRC093	THRB(No-Age-Info)	14023500	13380000	16621426	0.198	0.1563
LRC094	THRB(No-Age-Info)	14094454	13380000	16621426	0.2199	0.152031
LRC095	THRB(No-Age-Info)	14046285	13380000	16621426	0.205	0.154929
LRC096	THRB(No-Age-Info)	14021431	13380000	16621426	0.1973	0.156424
LRC097	THRB(No-Age-Info)	13975494	13380000	16621426	0.1832	0.159188
LRC098	THRB(No-Age-Info)	13947502	13380000	16621426	0.1745	0.160872
LRC099	THRB(No-Age-Info)	14037268	13380000	16621426	0.2022	0.155471
LRC100	THRB(No-Age-Info)	13971787	13380000	16621426	0.182	0.159411
LRC101	THRB(No-Age-Info)	13957451	13380000	16621426	0.1776	0.160274
TB03	THRB(No-Age-Info)	14016579	13380000	16621426	0.1959	0.156716
TB1_SAMN16229273	THRB(No-Age-Info)	14050223	13380000	16621426	0.2062	0.154692
TB10	THRB(No-Age-Info)	14068865	13380000	16621426	0.212	0.153571
TB2_SAMN16229274	THRB(No-Age-Info)	13992421	13380000	16621426	0.1884	0.15817
TB3_SAMN16229275	THRB(No-Age-Info)	14058205	13380000	16621426	0.2087	0.154212
TB4_SAMN16229276	THRB(No-Age-Info)	14027086	13380000	16621426	0.1991	0.156084
TB5_SAMN16229277	THRB(No-Age-Info)	14001910	13380000	16621426	0.1913	0.157599
TB6_SAMN16229278	THRB(No-Age-Info)	14016426	13380000	16621426	0.1958	0.156725
TB7_SAMN16229279	THRB(No-Age-Info)	13965705	13380000	16621426	0.1801	0.159777
TB8_SAMN16229280	THRB(No-Age-Info)	14081009	13380000	16621426	0.2157	0.15284
TB9_SAMN16229281	THRB(No-Age-Info)	13907010	13380000	16621426	0.162	0.163308
ThB16_Thoroughred	THRB(No-Age-Info)	14048364	13380000	16621426	0.2057	0.154804
Thor_0277A	THRB(No-Age-Info)	14069383	13380000	16621426	0.2122	0.153539
Thor_0278A	THRB(No-Age-Info)	14028011	13380000	16621426	0.1994	0.156028
Thor_0279A	THRB(No-Age-Info)	14138836	13380000	16621426	0.2336	0.149361
Thor_0280A	THRB(No-Age-Info)	13950814	13380000	16621426	0.1755	0.160673
Thor_0281A	THRB(No-Age-Info)	14362927	13380000	16621426	0.3028	0.135879
Thor_0282A	THRB(No-Age-Info)	14081066	13380000	16621426	0.2158	0.152836
Thor_0283A	THRB(No-Age-Info)	13954317	13380000	16621426	0.1766	0.160462
Thor_0284A	THRB(No-Age-Info)	14086651	13380000	16621426	0.2175	0.1525
Thor_0285A	THRB(No-Age-Info)	14105286	13380000	16621426	0.2232	0.151379
Thor_0286A	THRB(No-Age-Info)	13933476	13380000	16621426	0.1702	0.161716
Thor_0287A	THRB(No-Age-Info)	13964141	13380000	16621426	0.1797	0.159871
Thor_0288A	THRB(No-Age-Info)	13969305	13380000	16621426	0.1813	0.15956
Thor_0289A	THRB(No-Age-Info)	14279069	13380000	16621426	0.2769	0.140924
Thor_0290A	THRB(No-Age-Info)	14033581	13380000	16621426	0.2011	0.155693
Thor_0329A	THRB(No-Age-Info)	13968785	13380000	16621426	0.1811	0.159592
Thoroughbred_SRR19364565	THRB(No-Age-Info)	14097371	13380000	16621426	0.2208	0.151856
Thoroughbred_SRR19364567	THRB(No-Age-Info)	13914814	13380000	16621426	0.1644	0.162839
Thoroughbred_SRR19364580	THRB(No-Age-Info)	13958093	13380000	16621426	0.1778	0.160235
Thoroughbred_SRR19364581	THRB(No-Age-Info)	14085762	13380000	16621426	0.2172	0.152554
Thoroughbred_SRR19364583	THRB(No-Age-Info)	13983261	13380000	16621426	0.1856	0.158721
Thoroughbred_SRR19364584	THRB(No-Age-Info)	14056711	13380000	16621426	0.2082	0.154302
Thoroughbred_SRR19364585	THRB(No-Age-Info)	13953784	13380000	16621426	0.1765	0.160494
Thoroughbred_SRR19364586	THRB(No-Age-Info)	14023197	13380000	16621426	0.1979	0.156318
Thoroughbred_SRR19364587	THRB(No-Age-Info)	13960359	13380000	16621426	0.1785	0.160099
Thoroughbred_SRR19364589	THRB(No-Age-Info)	13994150	13380000	16621426	0.1889	0.158066
Thoroughbred_SRR19364593	THRB(No-Age-Info)	13992843	13380000	16621426	0.1885	0.158144
Thoroughbred_SRR19364602	THRB(No-Age-Info)	13972690	13380000	16621426	0.1823	0.159357
Thoroughbred_SRR19364603	THRB(No-Age-Info)	14058605	13380000	16621426	0.2088	0.154188
Thoroughbred_SRR19364605	THRB(No-Age-Info)	14039895	13380000	16621426	0.203	0.155313
Thoroughbred_SRR19364613	THRB(No-Age-Info)	14033084	13380000	16621426	0.2009	0.155723
Thoroughbred_SRR19364619	THRB(No-Age-Info)	14033746	13380000	16621426	0.2012	0.155683
Thoroughbred_SRR19364621	THRB(No-Age-Info)	14086412	13380000	16621426	0.2174	0.152515
Thoroughbred_SRR19364622	THRB(No-Age-Info)	14227139	13380000	16621426	0.2609	0.144048
Thoroughbred_SRR19364627	THRB(No-Age-Info)	13917595	13380000	16621426	0.1653	0.162671
Thoroughbred_SRR19364628	THRB(No-Age-Info)	14232026	13380000	16621426	0.2624	0.143754
Thoroughbred_SRR19364629	THRB(No-Age-Info)	13833289	13380000	16621426	0.1393	0.167744
Thoroughbred_SRR19364632	THRB(No-Age-Info)	14032378	13380000	16621426	0.2007	0.155766
Thoroughbred_SRR19364641	THRB(No-Age-Info)	13970248	13380000	16621426	0.1815	0.159504
Thoroughbred_SRR19364644	THRB(No-Age-Info)	13898457	13380000	16621426	0.1594	0.163823
Thoroughbred_SRR19364645	THRB(No-Age-Info)	14024302	13380000	16621426	0.1982	0.156252
Thoroughbred_UFL_CU3475	THRB(No-Age-Info)	14016454	13380000	16621426	0.1958	0.156724
Thoroughbred_UFL_CU3903	THRB(No-Age-Info)	13953282	13380000	16621426	0.1763	0.160524
Thoroughbred1_ECAUCDAH3	THRB(No-Age-Info)	13948267	13380000	16621426	0.1748	0.160826
Thoroughbred1_ECAUCDAH4	THRB(No-Age-Info)	14561165	13380000	16621426	0.364	0.123952
KY0299	THRB-1	13996994	13380000	16621426	0.1898	0.157895
XX105	THRB-1	13897490	13380000	16621426	0.1591	0.163881
XX106	THRB-1	14002713	13380000	16621426	0.1916	0.15755
XX108	THRB-1	14010520	13380000	16621426	0.194	0.157081
XX110	THRB-1	14062942	13380000	16621426	0.2102	0.153927
KY0240	THRB-2	13859316	13380000	16621426	0.1473	0.166178
KY0241	THRB-2	14029652	13380000	16621426	0.1999	0.15593
KY0248	THRB-2	13845127	13380000	16621426	0.1429	0.167031
KY0280	THRB-2	14020020	13380000	16621426	0.1969	0.156509
KY0282	THRB-2	13914292	13380000	16621426	0.1643	0.16287
KY0283	THRB-2	13820227	13380000	16621426	0.1352	0.168529
KY0285	THRB-2	14025103	13380000	16621426	0.1985	0.156203
KY0287	THRB-2	13949514	13380000	16621426	0.1751	0.160751
KY0289	THRB-2	13925433	13380000	16621426	0.1677	0.1622
KY0291	THRB-2	13984355	13380000	16621426	0.1859	0.158655
KY0293	THRB-2	13915395	13380000	16621426	0.1646	0.162804
KY0295	THRB-2	13910808	13380000	16621426	0.1632	0.16308
KY0298	THRB-2	14074438	13380000	16621426	0.2137	0.153235
KY0311	THRB-2	13953788	13380000	16621426	0.1765	0.160494
KY0313	THRB-2	14024463	13380000	16621426	0.1983	0.156242
KY0319	THRB-2	13911355	13380000	16621426	0.1634	0.163047
KY0325	THRB-2	14006974	13380000	16621426	0.1929	0.157294
KY0333	THRB-2	14009473	13380000	16621426	0.1937	0.157144
KY0461	THRB-2	13920334	13380000	16621426	0.1661	0.162507
KY0463	THRB-2	13871480	13380000	16621426	0.1511	0.165446
KY0465	THRB-2	13988682	13380000	16621426	0.1872	0.158395
KY0607	THRB-2	13929118	13380000	16621426	0.1689	0.161978
KY0608	THRB-2	13974191	13380000	16621426	0.1828	0.159266
KY0646	THRB-2	14154777	13380000	16621426	0.2385	0.148402
KY1175	THRB-2	13866793	13380000	16621426	0.1496	0.165728
KY1189	THRB-2	13920467	13380000	16621426	0.1662	0.162499
KY1191	THRB-2	13920313	13380000	16621426	0.1661	0.162508
KY1203	THRB-2	13878890	13380000	16621426	0.1533	0.165
KY1216	THRB-2	13960613	13380000	16621426	0.1786	0.160083
KY1220	THRB-2	13869470	13380000	16621426	0.1504	0.165567
KY1228	THRB-2	13943228	13380000	16621426	0.1732	0.161129
KY1257	THRB-2	14073054	13380000	16621426	0.2133	0.153318
KY1259	THRB-2	13906846	13380000	16621426	0.162	0.163318
KY1325	THRB-2	14033926	13380000	16621426	0.2012	0.155673
KY1335	THRB-2	13839940	13380000	16621426	0.1413	0.167343
XX111	THRB-2	13986536	13380000	16621426	0.1866	0.158524
KY0243	THRB-3	13877222	13380000	16621426	0.1528	0.1651
KY0244	THRB-3	13969014	13380000	16621426	0.1812	0.159578
KY0245	THRB-3	13976938	13380000	16621426	0.1836	0.159101
KY0247	THRB-3	13846424	13380000	16621426	0.1433	0.166953
KY0250	THRB-3	13987386	13380000	16621426	0.1868	0.158473
KY0274	THRB-3	14034795	13380000	16621426	0.2015	0.15562
KY0276	THRB-3	13943143	13380000	16621426	0.1732	0.161134
KY0278	THRB-3	14011938	13380000	16621426	0.1944	0.156995
KY0303	THRB-3	14015340	13380000	16621426	0.1955	0.156791
KY0309	THRB-3	13888339	13380000	16621426	0.1563	0.164432
KY0323	THRB-3	13891401	13380000	16621426	0.1572	0.164247
KY0329	THRB-3	13956272	13380000	16621426	0.1772	0.160344
KY0331	THRB-3	13973424	13380000	16621426	0.1825	0.159313
KY0469	THRB-3	13999517	13380000	16621426	0.1906	0.157743
KY0474	THRB-3	13927540	13380000	16621426	0.1684	0.162073
KY0477	THRB-3	13989026	13380000	16621426	0.1873	0.158374
KY0604	THRB-3	13976079	13380000	16621426	0.1833	0.159153
KY0606	THRB-3	13943080	13380000	16621426	0.1732	0.161138
KY0620	THRB-3	13928582	13380000	16621426	0.1687	0.16201
KY0621	THRB-3	13925481	13380000	16621426	0.1677	0.162197
KY1172	THRB-3	13943421	13380000	16621426	0.1733	0.161118
KY1181	THRB-3	14145572	13380000	16621426	0.2357	0.148956
KY1183	THRB-3	14100475	13380000	16621426	0.2218	0.151669
KY1205	THRB-3	14023756	13380000	16621426	0.1981	0.156284
KY1207	THRB-3	13988435	13380000	16621426	0.1872	0.158409
KY1209	THRB-3	14023454	13380000	16621426	0.198	0.156303
KY1211	THRB-3	13948719	13380000	16621426	0.1749	0.160799
KY1218	THRB-3	14243942	13380000	16621426	0.266	0.143037
KY1222	THRB-3	13899560	13380000	16621426	0.1597	0.163756
KY1224	THRB-3	13849601	13380000	16621426	0.1443	0.166762
KY1226	THRB-3	13956754	13380000	16621426	0.1774	0.160315
KY1230	THRB-3	13743067	13380000	16621426	0.1114	0.173172
KY1235	THRB-3	14036515	13380000	16621426	0.202	0.155517
KY1249	THRB-3	14078073	13380000	16621426	0.2148	0.153017
KY1266	THRB-3	13988446	13380000	16621426	0.1872	0.158409
KY1275	THRB-3	13906271	13380000	16621426	0.1618	0.163353
KY1281	THRB-3	13843490	13380000	16621426	0.1424	0.16713
KY1319	THRB-3	13999000	13380000	16621426	0.1904	0.157774
KY1321	THRB-3	14005313	13380000	16621426	0.1924	0.157394
KY1323	THRB-3	13985072	13380000	16621426	0.1861	0.158612
KY1327	THRB-3	13924684	13380000	16621426	0.1675	0.162245
KY2439	THRB-3	13923008	13380000	16621426	0.167	0.162346
RC003	THRB-4	13972801	13380000	16621426	0.1823	0.15935
RC006	THRB-4	13918949	13380000	16621426	0.1657	0.16259
RC007	THRB-4	14024805	13380000	16621426	0.1984	0.156221
RC008	THRB-4	14133571	13380000	16621426	0.232	0.149678
RC009	THRB-4	13881301	13380000	16621426	0.1541	0.164855
RC014	THRB-4	14037341	13380000	16621426	0.2023	0.155467
RC015	THRB-4	14016832	13380000	16621426	0.1959	0.156701
RC016	THRB-4	14146794	13380000	16621426	0.236	0.148882
RC017	THRB-4	14000458	13380000	16621426	0.1909	0.157686
RC026	THRB-4	13983238	13380000	16621426	0.1856	0.158722
RC029	THRB-4	14018078	13380000	16621426	0.1963	0.156626
RC031	THRB-4	14025789	13380000	16621426	0.1987	0.156162
RC032	THRB-4	13996456	13380000	16621426	0.1896	0.157927
RC033	THRB-4	14076400	13380000	16621426	0.2143	0.153117
RC035	THRB-4	14033135	13380000	16621426	0.201	0.15572
RC036	THRB-4	13909739	13380000	16621426	0.1629	0.163144
RC039	THRB-4	14075806	13380000	16621426	0.2141	0.153153
RC051	THRB-4	13838311	13380000	16621426	0.1408	0.167441
RC071	THRB-4	14045042	13380000	16621426	0.2046	0.155004
RC075	THRB-4	14103541	13380000	16621426	0.2227	0.151484
RC076	THRB-4	13953363	13380000	16621426	0.1763	0.16052
RC077	THRB-4	14048383	13380000	16621426	0.2057	0.154803
RC078	THRB-4	13993911	13380000	16621426	0.1889	0.15808
RC094	THRB-4	13947032	13380000	16621426	0.1744	0.1609
RC096	THRB-4	13967338	13380000	16621426	0.1806	0.159679
Thor	THRB-4	14490330	13380000	16621426	0.3421	0.128214
Thor	THRB-4	14075672	13380000	16621426	0.2141	0.153161
Thor	THRB-4	14171436	13380000	16621426	0.2437	0.1474
Thor	THRB-4	14102855	13380000	16621426	0.2225	0.151526
RC001	THRB-5	13918179	13380000	16621426	0.1655	0.162636
RC002	THRB-5	14061342	13380000	16621426	0.2097	0.154023
RC005	THRB-5	14070730	13380000	16621426	0.2126	0.153458
RC010	THRB-5	14020706	13380000	16621426	0.1971	0.156468
RC011	THRB-5	13910133	13380000	16621426	0.163	0.16312
RC012	THRB-5	13981292	13380000	16621426	0.185	0.158839
RC013	THRB-5	14161531	13380000	16621426	0.2406	0.147995
RC018	THRB-5	14067420	13380000	16621426	0.2115	0.153657
RC019	THRB-5	14100602	13380000	16621426	0.2218	0.151661
RC020	THRB-5	14068488	13380000	16621426	0.2119	0.153593
RC021	THRB-5	13984326	13380000	16621426	0.1859	0.158657
RC022	THRB-5	13958666	13380000	16621426	0.178	0.1602
RC023	THRB-5	14062590	13380000	16621426	0.2101	0.153948
RC024	THRB-5	13984103	13380000	16621426	0.1858	0.15867
RC025	THRB-5	14031533	13380000	16621426	0.2005	0.155817
RC027	THRB-5	14134592	13380000	16621426	0.2323	0.149616
RC028	THRB-5	13919973	13380000	16621426	0.166	0.162528
RC037	THRB-5	14025803	13380000	16621426	0.1987	0.156161
RC038	THRB-5	14001454	13380000	16621426	0.1912	0.157626
RC040	THRB-5	14097245	13380000	16621426	0.2208	0.151863
RC041	THRB-5	14002197	13380000	16621426	0.1914	0.157581
RC042	THRB-5	14124188	13380000	16621426	0.2291	0.150242
RC043	THRB-5	14105414	13380000	16621426	0.2233	0.151372
RC044	THRB-5	13986776	13380000	16621426	0.1866	0.158509
RC058	THRB-5	14008211	13380000	16621426	0.1933	0.15722
RC059	THRB-5	14094180	13380000	16621426	0.2198	0.152047
RC060	THRB-5	14080558	13380000	16621426	0.2156	0.152867
RC061	THRB-5	13906070	13380000	16621426	0.1617	0.163365
RC062	THRB-5	14034710	13380000	16621426	0.2014	0.155625
RC063	THRB-5	14142770	13380000	16621426	0.2348	0.149124
RC064	THRB-5	14332410	13380000	16621426	0.2934	0.137715
RC065	THRB-5	14117548	13380000	16621426	0.227	0.150642
RC066	THRB-5	14074781	13380000	16621426	0.2138	0.153215
RC067	THRB-5	13904626	13380000	16621426	0.1613	0.163452
RC068	THRB-5	13929852	13380000	16621426	0.1691	0.161934
RC069	THRB-5	13946008	13380000	16621426	0.1741	0.160962
RC070	THRB-5	13999439	13380000	16621426	0.1906	0.157747
RC072	THRB-5	14082918	13380000	16621426	0.2163	0.152725
RC073	THRB-5	14089226	13380000	16621426	0.2183	0.152346
RC074	THRB-5	14210954	13380000	16621426	0.2559	0.145022
RC079	THRB-5	14024029	13380000	16621426	0.1982	0.156268
RC080	THRB-5	13938563	13380000	16621426	0.1718	0.16141
RC081	THRB-5	14100606	13380000	16621426	0.2218	0.151661
RC082	THRB-5	14051154	13380000	16621426	0.2065	0.154636
RC083	THRB-5	14084508	13380000	16621426	0.2168	0.152629
RC084	THRB-5	14122459	13380000	16621426	0.2285	0.150346
RC085	THRB-5	14123636	13380000	16621426	0.2289	0.150275
RC086	THRB-5	14011759	13380000	16621426	0.1944	0.157006
RC087	THRB-5	14030674	13380000	16621426	0.2002	0.155868
RC088	THRB-5	13955059	13380000	16621426	0.1769	0.160417
RC089	THRB-5	14083829	13380000	16621426	0.2166	0.15267
RC090	THRB-5	14050697	13380000	16621426	0.2064	0.154664
RC091	THRB-5	14053719	13380000	16621426	0.2073	0.154482
RC092	THRB-5	14113739	13380000	16621426	0.2258	0.150871
RC093	THRB-5	14019492	13380000	16621426	0.1967	0.156541
RC095	THRB-5	13945731	13380000	16621426	0.174	0.160979
RC097	THRB-5	14044233	13380000	16621426	0.2044	0.155052
Tibetan_SAMN30203002	TIBE	13295475	13380000	16621426	-0.02676	0.2001
Tibetan_SAMN30203003	TIBE	13307114	13380000	16621426	-0.02317	0.1994
Tibetan_SAMN30203004	TIBE	13337411	13380000	16621426	-0.01382	0.197577
Tibetan_SAMN30203005	TIBE	13264840	13380000	16621426	-0.03622	0.201943
Tibetan_SAMN30203006	TIBE	13308976	13380000	16621426	-0.0226	0.199288
Tibetan_SAMN30203007	TIBE	13322218	13380000	16621426	-0.01851	0.198491
Tibetan_SAMN30203008	TIBE	13300820	13380000	16621426	-0.02511	0.199779
Tibetan_SAMN30203009	TIBE	13298551	13380000	16621426	-0.02581	0.199915
Wurt_0182A	Tokr	13552679	13380000	16621426	0.05264	0.184626
Trak_0178A	TRAK	13866346	13380000	16621426	0.1495	0.165755
Trak_0179A	TRAK	13763827	13380000	16621426	0.1178	0.171923
Trakehner_SRR19364578	TRAK	13698484	13380000	16621426	0.09765	0.175854
Trakehner_TRH056_SAMEA104399644	TRAK	13545739	13380000	16621426	0.0505	0.185044
Warmblood_SRR19364561	WARM	13619419	13380000	16621426	0.07324	0.180611
Warmblood_SRR19364566	WARM	13573838	13380000	16621426	0.05917	0.183353
Warmblood_SRR19364625	WARM	13508184	13380000	16621426	0.0389	0.187303
WarmbloodxAmericanPaintHorse_SRR19364642	WARM	13393998	13380000	16621426	0.003652	0.194173
Wels_0330A	WELS	13599878	13380000	16621426	0.06721	0.181786
Wels_0331A	WELS	13604074	13380000	16621426	0.0685	0.181534
West_0180A	WEST	13580703	13380000	16621426	0.06129	0.18294
West_0181A	WEST	13642402	13380000	16621426	0.08034	0.179228
Westphalian_SRR19364571	WPHA	13431857	13380000	16621426	0.01534	0.191895
Yaku_0163A	YAKU	13584558	13380000	16621426	0.06248	0.182708
Yaku_0164A	YAKU	13434705	13380000	16621426	0.01622	0.191724
Yaku_0165A	YAKU	13566298	13380000	16621426	0.05684	0.183807
Yaku_0166A	YAKU	13820025	13380000	16621426	0.1352	0.168542
Yaku_0167A	YAKU	13759303	13380000	16621426	0.1164	0.172195
Yaku_0168A	YAKU	13688372	13380000	16621426	0.09453	0.176462
Yaku_0169A	YAKU	13567871	13380000	16621426	0.05733	0.183712
Yaku_0170A	YAKU	13637898	13380000	16621426	0.07895	0.179499
Yaku_0171A	YAKU	13772751	13380000	16621426	0.1206	0.171386
