# Supplementary material for: Demographic change and selection patterns in thoroughbred racing horses over the 20th century
Source: iScience. 2026 Jul 17;29(8):116830. doi: 10.1016/j.isci.2026.116830 (PMC13400855; doi:10.1016/j.isci.2026.116830)
Supplement: Table S6. Genome-wide nucleotide diversity (π) across different breeds — The column labeled “N” reports the number of genomes in each category. Breeds represented by fewer than five genomes were excluded from the analysis. [file mmc7.xlsx]

## Sheet: Table-S6
Table S6. Genome-wide nucleotide diversity (π) across different breeds. The column labeled 'N' reports the number of genomes in each category. Breeds represented by fewer than five genomes were excluded from the analysis.
Breed	N	pi	sd
AKHA	9	0.001249	0.000702
ARAB	32	0.001295	0.000707
CART	8	0.001133	0.000676
CHIN	53	0.001474	0.000769
CLYD	12	0.001107	0.000674
FALA	6	0.001195	0.000687
FORT	5	0.001146	0.000681
FRAN	28	0.001345	0.000728
FRIE	6	0.000985	0.000645
HANO	9	0.001265	0.000706
HEQU	6	0.001328	0.000732
HOLS	7	0.001245	0.000701
KAZA	6	0.001383	0.000741
LAKO	31	0.001448	0.000755
LANG	7	0.001325	0.000726
LIPP	6	0.001175	0.000681
MONG	77	0.001488	0.000776
MOZH	5	0.001285	0.000708
NIMU	8	0.001382	0.00074
OLDE	6	0.001241	0.000696
PRZW	20	0.001154	0.000679
QUAR	36	0.001367	0.00073
SHET	8	0.001242	0.000702
SHIR	9	0.001194	0.000697
STAN	18	0.001262	0.000706
THBR(No-Age-Info)	158	0.00114263	0.000687
THRB-1	5	0.00105814	0.000669
THRB-2	36	0.00115638	0.000688
THRB-3	42	0.0011557	0.000686
THRB-4	30	0.00112366	0.00068
THRB-5	57	0.00112006	0.000681
TIBE	8	0.001364	0.000738
YAKU	9	0.001343	0.000723
