# Supplementary material for: Demographic change and selection patterns in thoroughbred racing horses over the 20th century
Source: iScience. 2026 Jul 17;29(8):116830. doi: 10.1016/j.isci.2026.116830 (PMC13400855; doi:10.1016/j.isci.2026.116830)
Supplement: Table S7. Significance levels of pairwise comparisons between the FROH values measured between different age groups, related to Figure S7 [file mmc8.xlsx]

## Sheet: Table-S7
Table S7. Significance levels of pairwise comparisons between the FROH values measured between different age groups, related to Figure S7.
Significance levels of pairwise comparisons are indicated by stars to show the strength of evidence:
*** indicates a highly significant difference (p < 0.001),
** indicates a moderately significant difference (0.001 ≤ p < 0.01),
* indicates a statistically significant difference (0.01 ≤ p < 0.05), and ns indicates not significant (p ≥ 0.05).
Group 1	Group 2	Mean Difference	Adjusted P-Value	Significance	Significant
Ancient	THRB-1	0.1047	0.0002	***	TRUE
Ancient	THRB-2	0.0912	0.0001	***	TRUE
Ancient	THRB-3	0.0963	0	***	TRUE
Ancient	THRB-4	0.1207	0	***	TRUE
Ancient	THRB-5	0.1192	0	***	TRUE
THRB-1	THRB-2	-0.0135	0.9089	ns	FALSE
THRB-1	THRB-3	-0.0084	0.9876	ns	FALSE
THRB-1	THRB-4	0.0161	0.8347	ns	FALSE
THRB-1	THRB-5	0.0145	0.8681	ns	FALSE
THRB-2	THRB-3	0.0051	0.9639	ns	FALSE
THRB-2	THRB-4	0.0295	0.0004	***	TRUE
THRB-2	THRB-5	0.028	0.0001	***	TRUE
THRB-3	THRB-4	0.0244	0.0043	**	TRUE
THRB-3	THRB-5	0.0229	0.001	**	TRUE
THRB-4	THRB-5	-0.0015	0.9999	ns	FALSE
