# Supplementary material for: Demographic change and selection patterns in thoroughbred racing horses over the 20th century
Source: iScience. 2026 Jul 17;29(8):116830. doi: 10.1016/j.isci.2026.116830 (PMC13400855; doi:10.1016/j.isci.2026.116830)
Supplement: Table S8. Individual-level runs of homozygosity (ROH) and corresponding FROH estimates across different ROH length classes [file mmc9.xlsx]

## Sheet: Table-S8
Table S8. Individual-level runs of homozygosity (ROH) and corresponding FROH estimates across different ROH length classes.
		Total length encompassing ROH of various size categories					FROH estimate for the corresponding class ROH of various size categories
	Group	ROH_short (100kb-500kb)	ROH_intermediate (500kb-1Mb)	ROH_long (1-2Mb)	ROH_very_long (≥2Mb)		FROH_short (100kb-500kb)	FROH_intermediate (500kb-1Mb)	FROH_long (1-2Mb)	FROH_very_long (≥2Mb)
Akha_0248A	AKHA	148417	77907.6	56855	195790		0.0650743	0.0341591	0.0249284	0.0858454
Akha_0302A	AKHA	155732	78237.6	92096.6	246454		0.0682818	0.0343037	0.0403803	0.108059
Akha_0303A	AKHA	146728	75434.4	76285.7	136766		0.0643336	0.0330746	0.0334479	0.0599658
Akha_0304A	AKHA	154456	82634.4	55767.3	129197		0.0677222	0.0362315	0.0244515	0.0566472
AkhaleTeke_SAMN30202940	AKHA	155841	76560.9	61000.1	99456.1		0.0683296	0.0335686	0.0267459	0.0436071
AkhaleTeke_SAMN30202941	AKHA	148234	69959.8	89089.4	144258		0.0649941	0.0306743	0.0390618	0.0632506
AkhaleTeke_SAMN30202942	AKHA	154033	78830.2	78044.9	174612		0.0675367	0.0345635	0.0342192	0.0765599
AkhaleTeke_SAMN30202943	AKHA	170160	80171.4	94902.3	177658		0.0746079	0.0351516	0.0416105	0.077895
AkhaleTeke_SAMN30202944	AKHA	151416	76360.9	83012.3	154693		0.0663892	0.0334809	0.0363972	0.0678261
Alport3_AMIS	ALFT	287041	44761.2	8087.39	0		0.125855	0.0196258	0.00354596	0
AmericanWarmblood_SRR19364636	AMWB	149704	90633.7	76048.3	129607		0.0656385	0.0397389	0.0333438	0.0568269
AmericanPaint_SRR19364599	AMPA	152413	71081.2	66839.7	106807		0.0668264	0.031166	0.0293063	0.0468302
AmericanPaint_SRR19364612	AMPA	154797	77935.4	67475.2	86597.8		0.0678717	0.0341713	0.0295849	0.0379693
AmericanPaint_SRR19364614	AMPA	159326	66472.5	61533.8	105219		0.0698574	0.0291453	0.0269798	0.0461337
Andalusian_SRR19364648	ANLS	157760	70111.7	55216	160494		0.0691707	0.0307409	0.0242098	0.0703695
Appaloosa_SRR19364574	APPA	158776	89245	99474.3	163134		0.0696163	0.03913	0.0436151	0.0715272
Appaloosa_SRR19364577	APPA	163750	64889.8	69255.1	134383		0.071797	0.0284513	0.0303653	0.0589209
Arabian_0016A	ARAB	185863	114346	101236	109605		0.0814926	0.0501356	0.0443875	0.048057
Arabian_0017A	ARAB	168243	116515	89822.3	123199		0.073767	0.0510865	0.0393831	0.0540174
Arabian_0018A	ARAB	176798	112718	89503	192105		0.0775183	0.0494217	0.0392431	0.0842294
Araianb_0019A	ARAB	174854	116006	107024	146634		0.0766658	0.0508636	0.0469253	0.0642924
Arabian_0020A	ARAB	180072	116112	107284	144504		0.0789539	0.05091	0.0470394	0.0633588
Arabian_0132A	ARAB	162309	110647	89961.3	250573		0.0711652	0.0485138	0.0394441	0.109865
Arabian_0133A	ARAB	156100	90435.4	103047	261377		0.068443	0.0396519	0.0451817	0.114602
Arabian_0134A	ARAB	180053	106466	98346.6	108878		0.0789454	0.0466807	0.0431207	0.0477383
Arabian_0135A	ARAB	172135	108962	94256.3	93079.6		0.0754737	0.0477749	0.0413272	0.0408113
Arabian_0136A	ARAB	188760	122611	82597.3	153842		0.0827631	0.0537594	0.0362153	0.0674528
Arabian_0237A	ARAB	165216	107275	109667	180508		0.0724398	0.0470352	0.048084	0.0791448
Arabian_0305A	ARAB	176134	117157	123912	280375		0.0772272	0.0513681	0.0543302	0.122932
Arabian_0306A	ARAB	235923	114791	71761.1	42060.8		0.103442	0.0503308	0.0314641	0.0184418
Arabian_0307A	ARAB	198155	120669	103670	137099		0.0868824	0.0529081	0.0454548	0.0601119
Arabian_SAMN30202946	ARAB	180040	107656	112739	131302		0.0789397	0.0472025	0.049431	0.0575702
Arabian_SAMN30202947	ARAB	177803	113640	134143	180020		0.0779587	0.0498261	0.0588158	0.0789308
Arabian_SAMN30202948	ARAB	185358	121477	81416.4	129768		0.0812714	0.0532621	0.0356975	0.0568976
Arabian_SAMN30202949	ARAB	201514	125321	117719	69168.4		0.0883548	0.0549479	0.0516147	0.0303273
Arabian_SAMN30202950	ARAB	177325	120869	125319	216738		0.0777492	0.0529958	0.0549468	0.09503
Arabian_SRR19364611	ARAB	170074	134428	114393	128574		0.0745701	0.0589406	0.0501564	0.0563742
Arabian_ERR3465835	ARAB	139819	112045	149900	542529		0.0613043	0.0491267	0.0657246	0.237875
Arabian_ERR3465836	ARAB	187601	110525	117430	54762.1		0.0822547	0.0484602	0.0514878	0.0240108
Arabian_ERR3465837	ARAB	131307	126195	217612	849893		0.0575722	0.0553311	0.0954131	0.372641
Arabian_ERR3465838	ARAB	170299	114801	101583	234772		0.0746687	0.0503353	0.0445398	0.102937
Arabian_ERR3465839	ARAB	182784	102801	74367.8	56045.9		0.0801429	0.0450736	0.032607	0.0245737
Arabian_ERR3465840	ARAB	179337	119214	119906	101197		0.0786312	0.0522701	0.0525735	0.0443703
Arabian_ERR3465841	ARAB	169703	98118.1	105847	240048		0.0744073	0.0430205	0.0464092	0.10525
Arabian_ERR3465834	ARAB	144422	101779	138400	531837		0.0633226	0.0446255	0.0606824	0.233187
Ardennes_SAMN30202945	ARAB	142925	68827.6	55884.6	143941		0.0626664	0.0301779	0.0245029	0.0631119
QH140009_ERR3465846	ARAB	137540	113716	132382	595203		0.060305	0.0498596	0.0580438	0.26097
QH140018_ERR3465847	ARAB	117489	98792.4	114215	683341		0.0515137	0.0433161	0.0500781	0.299615
QH140147_ERR3465848	ARAB	137566	104214	94198.6	605608		0.0603168	0.0456932	0.0413019	0.265532
Baca_Chica_UF-3355	BACA	149880	68040	57809.3	219485		0.0657158	0.0298325	0.0253468	0.0962346
Baca_Chica_UF-3356	BACA	142605	62480.7	47398.2	366481		0.0625259	0.027395	0.020782	0.160686
Baca_Chica_UF-3358	BACA	127106	59523	65717.9	647599		0.0557302	0.0260982	0.0288144	0.283943
Baca_Chica_UF-3359	BACA	146106	76811.4	43887.1	275584		0.0640612	0.0336784	0.0192425	0.120832
Baise_SAMN30202951	Baise	157531	51308.9	21798.4	9127.23		0.0690705	0.0224967	0.00955766	0.00400189
Baise_SAMN30202952	Baise	155774	49630.2	15893.1	4884.96		0.0683002	0.0217607	0.00696844	0.00214184
Bava_0183A	Bava	160343	80434.4	66072.4	111264		0.0703033	0.035267	0.0289699	0.0487845
BelgianWarmblood_SRR19364582	BELG	164948	98045.4	76306.1	132375		0.0723223	0.0429886	0.0334569	0.0580408
BelgianWarmblood_SRR19364601	BELG	154461	53939.9	45717.1	88344.1		0.0677243	0.0236503	0.0200449	0.038735
Cartujano532	CART	129489	72448.7	77177.4	538345		0.0567753	0.0317656	0.0338389	0.23604
Cartujano534	CART	141075	67203.5	78277	410658		0.061855	0.0294658	0.034321	0.180055
Cartujano539	CART	149531	73931.3	69548.8	322514		0.0655627	0.0324156	0.0304941	0.141408
Cartujano547	CART	146007	68894.7	47850.3	217536		0.0640178	0.0302073	0.0209802	0.0953797
Cartujano554	CART	153474	70753.6	82098.5	232824		0.0672916	0.0310223	0.0359966	0.102083
Cartujano559	CART	140596	71519.1	81917.2	308368		0.061645	0.031358	0.0359171	0.135206
Cartujano561	CART	148532	70786.6	49089.7	266697		0.0651249	0.0310368	0.0215237	0.116935
Cartujano562	CART	127565	69552	72107.1	355896		0.0559316	0.0304955	0.0316158	0.156045
CDM15_Chaidamu	CHIN	148824	42949.8	16497.9	0		0.0652528	0.0188316	0.00723361	0
CDM9_Chaidamu	CHIN	20919.1	2607.71	0	0		0.00917209	0.00114337	0	0
Chakouyi_SAMEA3504070	CHIN	147702	39797.9	20038	5053.88		0.064761	0.0174496	0.00878579	0.0022159
DB35_DeBa	CHIN	169349	57513	13167.5	6026.11		0.0742521	0.0252169	0.00577338	0.00264218
Debaopony_SAMN30202955	CHIN	162834	49391.2	18761.6	10002.3		0.0713954	0.0216559	0.00822613	0.00438557
DT12_DaTo	CHIN	148617	42902.5	16339.3	6804.34		0.065162	0.0188109	0.00716406	0.0029834
DT24_DaTo	CHIN	141743	46311.5	24372.1	16500.4		0.062148	0.0203056	0.0106861	0.00723471
DT28_DaTo	CHIN	149045	47160.5	30583.6	108740		0.0653498	0.0206778	0.0134096	0.0476778
DT3_DaTo	CHIN	149784	31359.1	14933.4	7833.43		0.0656737	0.0137496	0.00654764	0.00343462
DT37_DaTo	CHIN	141492	39143.9	19154.7	2433.19		0.062038	0.0171629	0.00839848	0.00106684
DT38_DaTo	CHIN	150314	34734.6	19679	0		0.065906	0.0152296	0.00862838	0
DT4_DaTo	CHIN	153111	37737.1	8879.28	6012.56		0.0671325	0.0165461	0.00389317	0.00263624
DT41_DaTo	CHIN	144151	26513.6	8678.72	0		0.0632038	0.011625	0.00380524	0
DT42_DaTo	CHIN	165383	43408.6	33547.3	4165.98		0.072513	0.0190328	0.014709	0.0018266
DT6_DaTo	CHIN	172574	48164.7	20235.7	9889.75		0.0756661	0.0211181	0.00887245	0.00433622
JC5_JiCh	CHIN	165261	65704.2	27151.5	0		0.0724597	0.0288084	0.0119047	0
Jeju_0271A	CHIN	157519	53881.4	52001	56069.9		0.0690651	0.0236246	0.0228002	0.0245842
Jeju_0272A	CHIN	135241	56465.1	37397.7	14028.9		0.0592973	0.0247574	0.0163972	0.00615105
Jeju_0274A	CHIN	142061	45284.6	26263.7	26432.6		0.0622877	0.0198553	0.0115155	0.0115895
Jeju_0275A	CHIN	139727	52476.2	37695.9	252626		0.0612639	0.0230085	0.016528	0.110766
Jeju_0276A	CHIN	150061	57373.2	41203.5	33023.7		0.0657953	0.0251556	0.0180659	0.0144794
Jeju1_SAMN16229258	CHIN	151633	51909.5	47309.5	32732.3		0.0664842	0.02276	0.0207431	0.0143517
Jeju10_SAMN16229267	CHIN	143577	55068.3	39663.9	160828		0.0629524	0.024145	0.0173909	0.0705159
Jeju11_SAMN16229268	CHIN	147250	60067.4	46829.9	67084		0.0645628	0.0263369	0.0205328	0.0294134
Jeju12_SAMN16229269	CHIN	138378	55970.2	42245.6	120578		0.0606728	0.0245404	0.0185228	0.0528681
Jeju15_SAMN16229272	CHIN	136649	95712.9	107866	432282		0.0599147	0.0419659	0.0472943	0.189537
Jeju2_SAMN16229259	CHIN	105165	50779.2	78908.5	584336		0.0461104	0.0222644	0.0345979	0.256206
Jeju3_SAMN16229260	CHIN	120750	49509.9	66474.9	320148		0.0529435	0.0217079	0.0291463	0.140371
Jeju4_SAMN16229261	CHIN	142685	52897.5	39561.6	143957		0.0625613	0.0231932	0.017346	0.0631187
Jeju5_SAMN16229262	CHIN	128005	56423.6	52496.6	431976		0.0561245	0.0247393	0.0230174	0.189402
Jeju6_SAMN16229263	CHIN	150798	58653.7	41226.7	88884.1		0.0661183	0.0257171	0.0180761	0.0389718
Jeju7_SAMN16229264	CHIN	152925	48268.7	31081.4	10281		0.0670507	0.0211637	0.0136278	0.00450778
Jeju8_SAMN16229265	CHIN	135559	57258.1	52130.7	238675		0.0594368	0.0251052	0.022857	0.104648
Jeju9_SAMN16229266	CHIN	129820	56594.5	48700.1	384456		0.0569204	0.0248142	0.0213528	0.168567
JiJi15_SAMN23176161	CHIN	150475	111875	142415	274981		0.0659765	0.0490521	0.0624426	0.120567
JiJi30_SAMN23176163	CHIN	69992.4	5965.2	1410.84	0		0.0306886	0.00261548	0.00061859	0
JiJi31_SAMN23176164	CHIN	155837	48267.6	16221.2	0		0.0683277	0.0211632	0.00711228	0
JiJi38_SAMN23176165	CHIN	42109.2	3824.74	1020.61	0		0.018463	0.00167698	0.000447492	0
JiJi4_SAMN23176166	CHIN	136107	78808.4	86737.6	336966		0.0596767	0.034554	0.0380306	0.147745
JiJi43_SAMN23176167	CHIN	158996	25298.8	3593.9	0		0.0697127	0.0110924	0.00157576	0
JiJi45_SAMN23176168	CHIN	152562	52555.1	9392.04	5840.72		0.0668919	0.0230431	0.004118	0.0025609
JiJi54_SAMN23176169	CHIN	162543	44206.9	15821.6	2080.84		0.0712681	0.0193828	0.00693706	0.000912357
JZ10_JiZi	CHIN	152970	31888.8	9113.21	0		0.0670706	0.0139818	0.00399574	0
JZ2_JiZi	CHIN	145535	34815.1	15938.5	2099.32		0.0638106	0.0152649	0.00698834	0.000920459
JZ3_JiZi	CHIN	163714	49888	26072.8	2922.3		0.0717813	0.0218737	0.0114318	0.0012813
JZ4_JiZi	CHIN	144897	44601.3	16764	8218.37		0.0635309	0.0195557	0.00735027	0.00360339
JZ9_JiZi	CHIN	150547	44772.6	20206.2	15899.3		0.0660082	0.0196308	0.00885952	0.00697112
Lichuan_SAMN30202970	CHIN	160717	51100.6	23795.9	5422.57		0.0704672	0.0224054	0.0104334	0.00237756
Lichuan_SAMN30202971	CHIN	166747	67134.2	54963.9	81406.2		0.0731112	0.0294354	0.0240992	0.035693
Lijiang_SAMN30202972	CHIN	159279	42845.7	18713.9	2274.52		0.0698367	0.018786	0.00820524	0.000997275
Lijiang_SAMN30202973	CHIN	152862	40267	12055.4	4575.04		0.0670231	0.0176553	0.00528576	0.00200596
YL2_YiLi	CHIN	145644	41176.1	20237.2	36586.7		0.0638584	0.0180539	0.00887312	0.0160416
YQ29_YaQi	CHIN	145462	43620	24596	13279.9		0.0637785	0.0191254	0.0107843	0.00582263
CLSD_cly	CLYD	130270	72139.3	105931	438512		0.0571179	0.0316299	0.0464462	0.192268
CLSD_cly070	CLYD	216920	118868	158053	109094		0.0951098	0.0521182	0.0692992	0.0478327
CLSD_cly078	CLYD	231097	159344	156516	112624		0.101326	0.0698654	0.0686253	0.0493808
CLSD_HO112	CLYD	352526	158022	86250.4	28110.3		0.154567	0.0692858	0.037817	0.0123251
CLSD_HO114	CLYD	309154	128754	65687.6	24019.3		0.135551	0.0564531	0.0288011	0.0105314
CLSD_HO116	CLYD	386398	108446	49372.4	20891.2		0.169418	0.0475489	0.0216476	0.00915987
CLSD_HO118	CLYD	454135	117031	40267	34712.5		0.199118	0.0513128	0.0176553	0.0152199
CLSD_HO123	CLYD	396072	155005	70385.2	28343.9		0.17366	0.067963	0.0308608	0.0124275
CLSD_HO128	CLYD	200310	150330	167419	175849		0.087827	0.0659129	0.0734057	0.0771021
CLSD_HO271	CLYD	155342	104162	127587	292105		0.0681107	0.0456706	0.0559414	0.128075
Clydesdale_SAMN30202953	CLYD	160939	128040	121947	249917		0.0705645	0.0561399	0.0534686	0.109578
Clydesdale_SAMN30202954	CLYD	133749	84158.7	160927	444503		0.058643	0.0368999	0.0705594	0.194895
NGSHORSE040	CURL	150893	69180.5	57057.8	44773.9		0.0661601	0.0303326	0.0250173	0.0196314
NGSHORSE041	CURL	160032	57651.3	35823.1	39059.9		0.0701668	0.0252776	0.0157069	0.0171261
NGSHORSE042	CURL	157851	46780.6	40162	139752		0.0692106	0.0205112	0.0176093	0.0612749
CuTr_0137A	CURT	161612	75328.7	59522.5	23453.2		0.0708598	0.0330283	0.026098	0.0102832
CuTr_0138A	CURT	161420	73049.2	41189.7	12111		0.0707755	0.0320288	0.0180599	0.00531014
Dartmoor-51	DART	141669	57328.8	35185.4	42335.3		0.0621158	0.0251362	0.0154272	0.0185622
Dartmoor-55	DART	144936	49372	30153.1	52726		0.0635481	0.0216475	0.0132208	0.023118
Dartmoor-67	DART	151381	43827.2	33966.5	10169.5		0.0663738	0.0192163	0.0148928	0.00445887
Dark Ronald	DRKN	219693	16407.9	1270.07	0		0.0963257	0.00719413	0.000556868	0
Duel_0238A	Duel	128014	51546.3	40790.3	170562		0.0561283	0.0226008	0.0178848	0.0747837
Dutc_0308A	Dutc	157001	68444	63917.1	122746		0.0688381	0.0300097	0.0280248	0.0538187
East_Taseko	ETSK	146571	53016.1	55913	316809		0.0642648	0.0232452	0.0245154	0.138907
FLBL24_SAMN23176208	FALA	175840	100500	93109.6	146039		0.0770982	0.044065	0.0408245	0.0640318
FLBL25_SAMN23176209	FALA	155775	96380.2	83699.1	246828		0.0683006	0.0422585	0.0366984	0.108223
FLBL29_SAMN23176212	FALA	165416	92799.6	86756.5	136836		0.0725276	0.0406886	0.0380389	0.0599967
FLBL31_SAMN23176215	FALA	165906	86962.3	66337.8	67711.1		0.0727425	0.0381291	0.0290862	0.0296883
FLBL32_SAMN23176216	FALA	176134	102833	86497.6	156672		0.0772269	0.0450878	0.0379254	0.0686937
FLBL5_SAMN23176220	FALA	159401	72283.5	61289.7	76892.1		0.0698902	0.0316931	0.0268728	0.0337138
UF3407_Florida_Cracker	FLOR	99733.4	47454.6	80524.8	906050		0.0437287	0.0208067	0.0353066	0.397263
UF3408_Florida_Cracker	FLOR	128160	52183.6	51428.8	471720		0.0561925	0.0228802	0.0225492	0.206828
UF3317_Fort_Polk_Feral	FORT	142669	58147.2	48193.9	260390		0.0625543	0.025495	0.0211309	0.11417
UF3342_Fort_Polk_Feral	FORT	129716	54317.7	55802.7	397110		0.0568745	0.0238159	0.024467	0.174115
UF3344_Fort_Polk_Feral	FORT	143275	57155.6	49902.6	215934		0.0628198	0.0250602	0.0218801	0.0946774
UF3347_Fort_Polk_Feral	FORT	141423	52340.2	48655.5	184311		0.0620079	0.0229489	0.0213333	0.0808122
UF3385_Fort_Polk_Feral	FORT	122346	59020.7	55510.4	351542		0.0536434	0.025878	0.0243389	0.154136
FrMo_0037A	FRAN	143435	59083	55925.1	176349		0.0628901	0.0259053	0.0245207	0.0773213
FrMo_0041A	FRAN	147196	59842.4	50669.8	101540		0.0645391	0.0262383	0.0222165	0.0445207
FrMo_0042A	FRAN	145429	67503	58876.4	104846		0.063764	0.0295971	0.0258147	0.0459706
FrMo_0043A	FRAN	148568	83959	76294.1	112333		0.0651403	0.0368123	0.0334516	0.0492533
FrMo_0044A	FRAN	139448	53548.1	60290	120922		0.0611419	0.0234785	0.0264345	0.0530191
FrMo_0045A	FRAN	150252	50131.2	43724.2	135840		0.065879	0.0219803	0.0191711	0.0595597
FrMo_0046A	FRAN	145331	52902	52379.2	231806		0.0637213	0.0231952	0.022966	0.101637
FrMo_0047A	FRAN	140202	61875.9	65960.7	198751		0.0614725	0.0271299	0.0289209	0.0871437
FrMo_0048A	FRAN	132600	51833.7	52116.5	198926		0.0581395	0.0227268	0.0228508	0.0872205
FrMo_0049A	FRAN	150901	61480.2	47407.8	119244		0.0661634	0.0269564	0.0207862	0.0522831
FrMo_0050A	FRAN	156249	70761.5	68126.3	108642		0.0685083	0.0310258	0.0298704	0.0476348
FrMo_0051A	FRAN	146117	89843.2	76250	139276		0.0640657	0.0393923	0.0334323	0.0610664
FrMo_0052A	FRAN	141693	60827.5	48078.5	121003		0.062126	0.0266702	0.0210803	0.0530545
FrMo_0054A	FRAN	153363	53279.2	37404	33326.8		0.067243	0.0233606	0.0164	0.0146123
FrMo_0055A	FRAN	145571	70125.5	64731	102280		0.0638265	0.0307469	0.0283817	0.0448454
FrMo_0056A	FRAN	141312	60584.7	48607.1	113568		0.061959	0.0265637	0.0213121	0.0497947
FrMo_0057A	FRAN	147357	59502.9	67426.1	125850		0.0646097	0.0260894	0.0295634	0.0551795
FrMo_0058A	FRAN	139532	69799.8	54525	154640		0.0611784	0.0306041	0.0239068	0.067803
FrMo_0059A	FRAN	149022	65829.1	42668.1	111443		0.0653398	0.0288632	0.0187081	0.0488629
FrMo_0060A	FRAN	145112	65009.5	60109.1	105998		0.0636252	0.0285038	0.0263552	0.0464755
FrMo_0061A	FRAN	147599	59484.2	61590.8	136933		0.0647157	0.0260812	0.0270048	0.0600389
FrMo_0062A	FRAN	138725	57410	50685.8	158475		0.0608248	0.0251718	0.0222235	0.0694841
FrMo_0063A	FRAN	135433	50366.6	64882.2	130168		0.0593812	0.0220836	0.028448	0.0570731
FrMo_0064A	FRAN	141863	60169.7	61217.4	189427		0.0622005	0.0263817	0.0268411	0.0830556
FrMo_0065A	FRAN	143716	55111.5	43797.6	85982		0.0630132	0.0241639	0.0192033	0.0376993
FrMo_0066A	FRAN	135704	53412	19046.1	22387.7		0.0595001	0.0234188	0.00835087	0.00981601
FrMo_0068A	FRAN	139293	59644.1	52070.4	138052		0.0610739	0.0261513	0.0228306	0.0605297
FrMo_0069A	FRAN	126929	65439.7	69110.1	292476		0.0556526	0.0286924	0.0303017	0.128238
Frie_0297A	FRIE	156264	116417	201368	347546		0.0685147	0.0510435	0.0882908	0.152384
Frie_0298A	FRIE	166660	110746	171075	337107		0.0730733	0.0485573	0.0750089	0.147806
Frie_0299A	FRIE	164445	137945	192078	301941		0.0721021	0.0604828	0.0842178	0.132388
Frie_0300A	FRIE	134287	106296	152790	424554		0.0588791	0.0466061	0.0669919	0.186148
Friesian_SAMN30202956	FRIE	153595	101912	186482	417467		0.0673446	0.0446838	0.081764	0.183041
Friesian_SAMN30202957	FRIE	142978	112322	153518	415365		0.0626896	0.0492481	0.067311	0.182119
FrTr_0023A	FRTR	149215	76900.7	75427.9	221213		0.0654243	0.0337176	0.0330718	0.0969921
FrTr_0026A	FRTR	153988	90579.5	66516.7	172652		0.0675169	0.0397151	0.0291647	0.0757002
FrTr_0028A	FRTR	159131	71070.9	89717.8	142881		0.0697721	0.0311615	0.0393373	0.0626472
FrTr_0029A	FRTR	145632	87542.8	70544	222949		0.0638534	0.0383837	0.0309304	0.0977534
UF-3307_Galiceno	GALI	163840	63815.4	34768.5	22675.1		0.0718365	0.0279802	0.0152444	0.00994202
UF-3309_Galiceno	GALI	153852	72163.6	25496.2	9522.58		0.0674575	0.0316406	0.011179	0.00417523
UF-3311_Galiceno	GALI	160294	70146.8	46192.9	29647.5		0.0702819	0.0307563	0.0202536	0.0129991
UF-3313_Galiceno	GALI	162174	62008.2	33379.3	67845.5		0.0711062	0.0271879	0.0146354	0.0297473
Hafl_0015A	HAFI	137943	72385	79671.6	277876		0.0604818	0.0317376	0.0349325	0.121836
Hafl_0309A	HAFI	125598	55320.5	75476.3	383382		0.0550691	0.0242556	0.033093	0.168096
Hafl_0310A	HAFI	126640	57743	51350	225787		0.0555262	0.0253178	0.0225147	0.0989976
Hafl_0311A	HAFI	132733	63722.3	53256.3	250921		0.0581977	0.0279394	0.0233505	0.110018
Hano_0172A	HANO	156631	76058.5	68539.1	75956.5		0.0686756	0.0333483	0.0300514	0.0333036
Hano_0234A	HANO	157115	71883.4	64181.1	186349		0.0688881	0.0315177	0.0281406	0.0817056
Hano_0235A	HANO	147090	64080.2	74263.1	93753.3		0.0644923	0.0280964	0.0325611	0.0411067
Hano_0267A	HANO	184116	115163	77567.3	59573.8		0.0807265	0.0504937	0.0340099	0.0261205
Hano_0268A	HANO	177410	99398	82228.6	81205.9		0.0777863	0.0435816	0.0360536	0.0356052
Hano_0312A	HANO	164188	84463	68822.5	109688		0.0719893	0.0370333	0.0301757	0.0480933
Hanoverian_SRR19364564	HANO	147380	86394.8	96404.7	189406		0.0646198	0.0378803	0.0422692	0.0830461
Hanoverian_SRR19364597	HANO	158667	66456.5	68626	134065		0.0695684	0.0291382	0.0300895	0.0587814
Hanoverian_SRR19364617	HANO	165480	63538.9	69847.2	132464		0.0725557	0.027859	0.0306249	0.0580797
Heav_0269A	Heav	179478	83496.1	110455	81670.5		0.078693	0.0366094	0.0484296	0.0358089
Hequ_SAMN30202958	HEQU	157018	46242.1	17825.1	11530.5		0.0688455	0.0202751	0.0078155	0.00505561
Hequ_SAMN30202959	HEQU	143532	49137.4	26142.4	2428.16		0.0629324	0.0215446	0.0114623	0.00106464
Hequ_SAMN30202960	HEQU	145923	39464.4	21825.6	10054.5		0.0639806	0.0173034	0.00956955	0.00440845
Hequ_SAMN30202961	HEQU	153489	38362.3	24968.1	5420.17		0.0672981	0.0168202	0.0109474	0.00237651
Hequ_SAMN30202962	HEQU	144864	56918.3	35627.4	201427		0.0635164	0.0249562	0.0156211	0.0883169
Hequ_SAMN30202963	HEQU	151951	49862.4	28415.5	7861.31		0.066624	0.0218625	0.0124589	0.00344684
Hols_0173A	HOLS	149209	85807.8	62970.7	149583		0.0654216	0.0376229	0.0276099	0.0655855
Hols_0174A	HOLS	160888	75714.3	44218	117327		0.0705423	0.0331974	0.0193877	0.0514428
Hols_0175A	HOLS	163550	77088.7	63435.2	114086		0.0717093	0.0338	0.0278135	0.0500216
Hols_0313A	HOLS	223983	84597.4	38913	32686.7		0.0982066	0.0370922	0.0170616	0.0143317
Holsteiner_EMO081	HOLS	146434	64123.4	70121.4	214021		0.0642049	0.0281153	0.0307451	0.093839
Holsteiner_SRR19364616	HOLS	144353	66710.8	97934.4	241405		0.0632924	0.0292498	0.0429399	0.105845
Holsteiner_SRR19364631	HOLS	167553	83285.9	79054.1	131127		0.0734648	0.0365172	0.0346617	0.0574933
Icel_0143A	ICEL	309445	109448	45148.6	2014.69		0.135678	0.0479883	0.0197957	0.000883354
Icel_0144A	ICEL	192753	90695.8	53542.7	34009.8		0.0845137	0.0397661	0.0234761	0.0149118
Icel_0247A	ICEL	180534	95265.4	84669.5	88028.4		0.0791561	0.0417697	0.0371239	0.0385966
Icelandic_IS079	ICEL	184306	99527.9	67368.4	59789.4		0.0808099	0.0436386	0.0295381	0.026215
Kazakh_SAMN30202964	KAZA	147163	50403.8	19996.2	5232.96		0.0645244	0.0220999	0.00876746	0.00229442
Kazakh_SAMN30202965	KAZA	148719	43058.4	12457.3	2056.42		0.0652065	0.0188792	0.00546197	0.00090165
Kazakh_SAMN30202966	KAZA	148419	45604.8	11931.7	10599.9		0.0650751	0.0199957	0.00523153	0.00464757
Kazakh_SAMN30202967	KAZA	131414	37986.4	12668.6	3743.7		0.0576194	0.0166554	0.00555463	0.00164145
Kazakh_SAMN30202968	KAZA	142506	38562.3	10461.2	24317.9		0.0624825	0.0169079	0.00458677	0.0106623
Kazakh_SAMN30202969	KAZA	136802	38790.5	19317.4	19761.6		0.0599818	0.0170079	0.00846981	0.0086646
Yve11	LAKO	128190	64055.7	64562.3	423345		0.0562055	0.0280856	0.0283077	0.185618
Yve12	LAKO	117320	44640.8	37303.6	327341		0.0514398	0.019573	0.016356	0.143524
Yve13	LAKO	112414	63087.8	107253	616602		0.0492884	0.0276612	0.0470255	0.270353
Yve16	LAKO	141249	65842	48831	114290		0.0619313	0.0288688	0.0214102	0.0501109
Yve17	LAKO	106399	52564.3	85302.8	759751		0.0466512	0.0230471	0.0374015	0.333117
Yve2	LAKO	125848	39950.6	42244.6	237966		0.0551787	0.0175166	0.0185224	0.104337
Yve22	LAKO	116060	60301	63374.5	579412		0.050887	0.0264393	0.0277869	0.254047
Yve24	LAKO	157292	70777.1	24893.1	21963.8		0.0689655	0.0310326	0.0109145	0.00963014
Yve26	LAKO	141383	63956.6	45872.9	140385		0.0619903	0.0280422	0.0201132	0.0615525
Yve32	LAKO	146305	64442.1	36895.1	75220.6		0.0641483	0.028255	0.0161769	0.0329809
Yve35	LAKO	149351	72150.2	24141	2208.35		0.0654837	0.0316347	0.0105848	0.000968264
Yve36	LAKO	143322	45260.3	39358	180357		0.0628404	0.0198447	0.0172568	0.0790785
Yve40	LAKO	158539	73062.8	50817.4	137704		0.0695125	0.0320348	0.0222812	0.0603771
Yve44_SpanishMustang	LAKO	158323	56929.8	33695.5	9402.38		0.0694179	0.0249612	0.014774	0.00412253
Yve54_Piute	LAKO	132043	49310.8	25164.7	298744		0.057895	0.0216206	0.0110336	0.130986
Yve58_NezPerce	LAKO	125058	55839.2	44621.5	474598		0.0548326	0.024483	0.0195646	0.20809
Yve68_Ute	LAKO	133862	65226.6	53119.3	404414		0.0586927	0.028599	0.0232905	0.177318
Yve7_Ojibwe	LAKO	131421	53854.2	38007.5	329503		0.0576221	0.0236127	0.0166646	0.144472
Yve70_Lakota	LAKO	158723	60763.3	20948.5	24022.4		0.0695929	0.026642	0.009185	0.0105328
Yve71_Cherokee	LAKO	144430	58481.5	40538.4	111827		0.0633262	0.0256416	0.0177743	0.0490312
Yve72_Cherokee	LAKO	153245	52017.9	23661	25971.3		0.0671914	0.0228076	0.0103743	0.0113873
Yve73_Cherokee	LAKO	151942	51495	29515.1	58099.8		0.0666197	0.0225783	0.0129411	0.0254742
Yve75_Cherokee	LAKO	148187	50157.8	31578.9	28344		0.0649735	0.021992	0.013846	0.0124276
Yve78_ArapahoChoctaw	LAKO	142829	57332.6	36491.6	118129		0.0626241	0.0251378	0.016	0.0517942
Yve8_Ojibwe	LAKO	101648	51844.5	55205.9	793988		0.0445681	0.0227315	0.0242053	0.348129
Yve81_Huasteca	LAKO	152474	54800.5	26704.1	65044.2		0.0668532	0.0240276	0.0117086	0.028519
Yve83_Chickasaw	LAKO	156602	46112.4	44430.6	60067.3		0.0686631	0.0202182	0.0194809	0.0263369
Yve85_Lakota	LAKO	141833	47728.1	36481.3	71528.3		0.0621873	0.0209267	0.0159954	0.031362
Yve87_Piute	LAKO	120387	56406.6	50741.4	473365		0.0527846	0.0247318	0.0222478	0.20755
Yve88_Piute	LAKO	134810	52904.2	46355.5	275948		0.0591082	0.0231961	0.0203248	0.120991
Yve9	LAKO	105493	49229	63961.2	725118		0.0462538	0.0215847	0.0280441	0.317932
LKZ14_Langkazi	LANG	153253	52027.8	20581.5	10080.9		0.0671946	0.0228119	0.00902408	0.00442002
LKZ15_Langkazi	LANG	151248	50778.8	18111.7	7234.39		0.0663154	0.0222642	0.00794118	0.00317196
LKZ16_Langkazi	LANG	155382	53099.5	30189.2	13168.1		0.0681283	0.0232818	0.0132366	0.00577363
LKZ19_Langkazi	LANG	159781	40554	7387.64	0		0.0700568	0.0177811	0.00323915	0
LKZ22_Langkazi	LANG	145851	48951.3	26725.3	36888.4		0.0639494	0.021463	0.0117179	0.0161739
LKZ25_Langkazi	LANG	201725	74894.9	37382.2	7550.31		0.0884474	0.0328381	0.0163904	0.00331048
LKZ28_Langkazi	LANG	142127	40407.3	13127.2	2853.21		0.0623164	0.0177168	0.00575572	0.00125101
Lipi_0187A	LIPP	150116	63793.7	100241	243283		0.0658192	0.0279707	0.0439511	0.106669
Lipi_0188A	LIPP	136960	68926.6	59724.8	123541		0.0600508	0.0302213	0.0261867	0.0541672
Lipi_0189A	LIPP	159357	69989.8	67629.6	226314		0.0698711	0.0306875	0.0296526	0.0992287
Lipizzan111_SAMN06017257	LIPP	138503	60487.1	67048.3	299277		0.0607274	0.0265209	0.0293977	0.13122
Lippizaner_SRR19364576	LIPP	142667	61974.4	47950.8	133793		0.0625533	0.027173	0.0210243	0.0586623
Lippizaner_SRR19364623	LIPP	161484	85322.3	63396.7	112036		0.0708036	0.0374101	0.0277967	0.0491229
Lusitano_SRR19364598	LUST	165262	77458.5	57508.8	54217.6		0.07246	0.0339621	0.0252151	0.023772
UF2726_Mangalarga	MANG	165653	75311.7	57080.3	122488		0.0726317	0.0330209	0.0250272	0.0537058
UF2939_Mangalarga	MANG	166027	80321.6	58225.7	82796.6		0.0727956	0.0352175	0.0255294	0.0363027
UF2865_Mangalarga	MAPA	137891	78651.9	66427.3	307879		0.0604592	0.0344854	0.0291254	0.134992
Marw_0239A	Marw	155470	83231.1	85217.2	221818		0.0681665	0.0364932	0.037364	0.0972574
ThB20_Thoroughred	THRB(No-Age-Info)	140342	99184.7	110954	355530		0.0615337	0.0434881	0.0486484	0.155884
SAMN01880952	THRB-4	144290	93629.6	95356.2	462620		0.0632648	0.0410525	0.0418095	0.202839
ELC21_Erlunchun	MONG	146438	73239	87656.3	197085		0.0642064	0.0321121	0.0384334	0.0864133
M103	MONG	144892	44168.7	21894.6	10501.5		0.0635287	0.019366	0.0095998	0.00460443
M106	MONG	149234	42732.9	16746.9	6054.99		0.0654324	0.0187365	0.00734278	0.00265485
M109	MONG	142445	45369.8	12831.3	6245.69		0.0624559	0.0198927	0.00562595	0.00273846
M111	MONG	141227	37976.2	26194.9	2967.32		0.0619217	0.0166509	0.0114853	0.00130104
M113	MONG	132196	37265.4	20857.6	0		0.057962	0.0163392	0.00914514	0
M116	MONG	135717	36193.4	10405.6	4537.91		0.059506	0.0158692	0.00456239	0.00198967
M118	MONG	139876	52111.5	19824.6	19553.3		0.0613293	0.0228486	0.00869221	0.00857328
M122	MONG	146856	55036.3	17955.3	2609.56		0.0643898	0.024131	0.00787261	0.00114418
M123	MONG	136018	45606.3	8972.04	6041.14		0.0596378	0.0199963	0.00393385	0.00264877
M127	MONG	148003	42427.4	17402.5	0		0.0648926	0.0186025	0.00763022	0
M130	MONG	141393	39897.6	17790.6	4195.45		0.0619946	0.0174933	0.0078004	0.00183952
M133	MONG	147637	35452.6	9870.79	6024.34		0.0647322	0.0155444	0.00432791	0.00264141
M134	MONG	139900	40009	12579.5	19742.8		0.0613398	0.0175422	0.00551558	0.00865635
M15	MONG	143694	38439.8	22915.6	12578.4		0.0630036	0.0168542	0.0100475	0.00551508
M18	MONG	151362	32990.3	8969.06	8778.93		0.0663655	0.0144648	0.00393254	0.00384917
M25	MONG	136671	44437.2	17971.5	16167.7		0.0599244	0.0194837	0.00787971	0.00708882
M28	MONG	144238	46549.4	20445.5	11874.6		0.0632421	0.0204099	0.00896444	0.00520648
M29	MONG	135558	43183.2	15310.1	5685.03		0.0594364	0.0189339	0.00671281	0.00249263
M41	MONG	160506	44933	21882.1	17968.5		0.0703747	0.0197011	0.00959433	0.00787839
M42	MONG	147988	38261.9	11011.7	7245.64		0.0648862	0.0167762	0.00482813	0.00317689
M43	MONG	143870	40527	21801.9	10885.9		0.0630806	0.0177693	0.00955916	0.00477298
M44	MONG	140466	41589.5	16819.4	6289.66		0.0615883	0.0182352	0.00737458	0.00275774
M52	MONG	140445	50417.5	13338.7	2097.97		0.0615788	0.0221059	0.00584845	0.000919866
M56	MONG	136125	42082.2	10659.8	2198.04		0.0596846	0.0184512	0.00467383	0.000963744
M57	MONG	143270	48161.5	11369.8	2073.58		0.0628175	0.0211167	0.00498514	0.000909175
M81	MONG	150964	47003.5	14607.9	5570.17		0.066191	0.020609	0.0064049	0.00244227
M85	MONG	142037	39458.8	16294.5	11581.7		0.0622769	0.0173009	0.00714442	0.00507805
M86	MONG	141014	45013.5	17444.6	6809.87		0.0618282	0.0197364	0.00764868	0.00298583
M88	MONG	137975	41024.2	7749.22	15093.4		0.0604961	0.0179873	0.00339769	0.0066178
M90	MONG	143372	36758.8	10194.1	9884.05		0.0628621	0.0161171	0.00446966	0.00433372
M91	MONG	149746	42096.6	14222.1	10321.3		0.0656572	0.0184575	0.00623576	0.00452545
M93	MONG	152480	44827	21372.3	7581.34		0.066856	0.0196547	0.0093708	0.00332408
M97	MONG	151290	44040.1	22606.9	4903.78		0.0663342	0.0193096	0.00991215	0.00215009
Mong_0153A	MONG	128530	45915.8	58588.8	188670		0.0563547	0.020132	0.0256886	0.0827236
Mong_0215A	MONG	152071	52913.2	12413.3	17735.8		0.0666766	0.0232001	0.0054427	0.00777636
Mong_0216A	MONG	133750	24460.5	5774.93	0		0.0586435	0.0107248	0.00253205	0
Mongolian_SAMN30202974	MONG	140173	37860	20082.7	20500.7		0.0614596	0.0165999	0.00880536	0.00898867
Mongolian_SAMN30202975	MONG	140490	41915.8	10522.1	8637.4		0.0615985	0.0183782	0.00461346	0.00378712
Mongolian_SAMN30202976	MONG	144574	33291.8	12618.8	11183		0.0633891	0.014597	0.0055328	0.00490325
Mongolian_SAMN30202977	MONG	143430	44877.4	11383.5	7062.27		0.0628876	0.0196768	0.00499115	0.00309649
Mongolian_SAMN30202978	MONG	138796	39932.9	10611.3	10642		0.0608558	0.0175088	0.00465261	0.00466606
Mongolian_SAMN30202979	MONG	136073	42163	9061.22	6098.53		0.0596621	0.0184866	0.00397295	0.00267394
Mongolian_SAMN30202980	MONG	146440	35560.1	11002.3	5161.11		0.0642076	0.0155915	0.00482402	0.00226292
Mongolian_SAMN30202981	MONG	141987	38121.6	16611.6	13997.7		0.062255	0.0167147	0.00728346	0.00613737
Mongolian_SAMN30202982	MONG	143870	50792.9	14950.6	9804.28		0.0630805	0.0222705	0.00655517	0.00429875
Mongolian_SAMN30202983	MONG	148948	30148.7	14502.3	4835.33		0.0653073	0.0132189	0.00635862	0.00212008
Mongolian_SAMN30202984	MONG	141076	41333.3	19518.2	2478.89		0.0618558	0.0181228	0.00855788	0.00108689
Mongolian_SAMN30202985	MONG	147954	40867.4	11856.1	13340.3		0.0648713	0.0179185	0.00519838	0.00584915
Mongolian_SAMN30202986	MONG	138720	38870.7	5428.69	2078.23		0.0608226	0.0170431	0.00238024	0.000911214
Mongolian_SAMN30202987	MONG	130447	37644.2	28686.3	109554		0.0571951	0.0165053	0.0125777	0.0480347
Mongolian_SAMN30202988	MONG	149735	38935.1	22703.8	0		0.0656522	0.0170713	0.00995461	0
Mongolian_SAMN30202989	MONG	135761	40102.1	19761.9	7021.57		0.0595254	0.017583	0.00866473	0.00307865
Mongolian_SAMN30202990	MONG	140314	48189.2	14252.2	2097.43		0.0615216	0.0211288	0.00624897	0.000919632
Mongolian_SAMN30202991	MONG	129846	46206.8	14640.7	16637.1		0.0569316	0.0202596	0.00641932	0.00729463
Mongolian_SAMN30202992	MONG	148511	43517.4	15103.9	15492.3		0.0651156	0.0190805	0.00662237	0.00679268
Mongolian_SAMN30202993	MONG	150084	44148.9	15654.9	13395.1		0.0658051	0.0193573	0.006864	0.00587318
Mongolian_SAMN30202994	MONG	142106	34785	16268	3727.38		0.0623074	0.0152517	0.00713281	0.00163429
Mongolian_SAMN30202995	MONG	144345	43255	8808.75	4119.27		0.0632891	0.0189654	0.00386225	0.00180612
Mongolian_SAMN30202996	MONG	141335	37886.4	12786.5	7670.43		0.0619691	0.0166115	0.00560633	0.00336315
MongolianDomestic_SAMN16229245	MONG	146499	42664.2	8662.62	17305.2		0.0642333	0.0187064	0.00379818	0.00758759
MongolianDomestic1_SAMN16229244	MONG	152895	43064.9	13252.7	5214.31		0.0670377	0.0188821	0.00581071	0.00228624
MongolianDomestic3_SAMN16229251	MONG	139411	43338.7	10563.9	2111.72		0.0611255	0.0190021	0.0046318	0.000925895
MongolianDomestic4_SAMN16229253	MONG	146569	42516.4	11343.6	7461.22		0.064264	0.0186415	0.00497366	0.00327141
MongolianGalshar1_SAMN16229247	MONG	142860	42051.9	14600	2765.11		0.0626378	0.0184379	0.00640146	0.00121238
MongolianGalshar2_SAMN16229252	MONG	135342	44825.8	15164	14779.3		0.0593415	0.0196542	0.00664876	0.00648007
MongolianGalshar3_SAMN16229254	MONG	142602	41974.3	15098.2	7704.99		0.0625245	0.0184039	0.00661991	0.0033783
MongolianGalshar4_SAMN16229255	MONG	137253	42738.4	37433.1	145865		0.0601796	0.0187389	0.0164128	0.0639552
MongolianGalshar5_SAMN16229256	MONG	145358	50585.2	16562	5187.66		0.0637333	0.0221794	0.0072617	0.00227456
MongolianGalshar6_SAMN16229257	MONG	150745	43651.7	16541.5	8450.44		0.0660949	0.0191393	0.00725274	0.00370515
MongolianJarglant1_SAMN16229243	MONG	159206	36928.6	13693.1	0		0.0698048	0.0161915	0.00600382	0
MongolianJarglant2_SAMN16229246	MONG	150666	38909.9	12053.9	0		0.0660603	0.0170603	0.00528511	0
MongolianJarglant3_SAMN16229248	MONG	137308	42316	15552	5859.59		0.0602034	0.0185537	0.00681885	0.00256917
MongolianJarglant4_SAMN16229249	MONG	140397	34381.9	16563.3	8845.91		0.0615579	0.0150749	0.00726226	0.00387854
MongolianJarglant5_SAMN16229250	MONG	144128	45309.3	29618.1	9858.26		0.0631938	0.0198661	0.0129862	0.00432241
WMG8_Mongolian	MONG	149391	36827.3	20919.3	13452.1		0.0655014	0.0161472	0.00917218	0.00589817
WZ6_MoGo	MONG	142710	32218.9	11865.2	0		0.0625719	0.0141265	0.00520236	0
Morg_0096A	MORG	145891	65532.1	36565.5	80947.9		0.0639668	0.0287329	0.0160323	0.0354921
Morg_0315A	MORG	232590	23526.8	7474.14	2073.37		0.10198	0.0103155	0.00327708	0.00090908
MZH21_Mozhu	MOZH	151970	48178.3	10288	0		0.066632	0.0211241	0.00451085	0
MZH22_Mozhu	MOZH	120395	13453.4	1421.4	0		0.0527881	0.00589871	0.000623222	0
MZH24_Mozhu	MOZH	155181	35404.3	11084.9	10425.1		0.0680401	0.0155232	0.00486025	0.00457096
MZH29_Mozhu	MOZH	152130	35431.8	4386.5	4765.59		0.0667023	0.0155353	0.00192329	0.0020895
MZH8_Mozhu	MOZH	170170	45075.3	11728	4249.93		0.0746119	0.0197635	0.00514222	0.00186341
UF1096_Mustang	MUST	162618	56173	27882.4	33155.8		0.0713008	0.0246294	0.0122252	0.0145374
UF1099_Mustang	MUST	155133	62733.4	26164.3	33942.8		0.068019	0.0275058	0.0114719	0.0148824
NM10_NiMu	NIMU	147884	45458.4	26594.6	16795.7		0.0648407	0.0199315	0.0116606	0.00736418
NM13_NiMu	NIMU	160848	33411.4	10038.4	0		0.0705248	0.0146494	0.0044014	0
NM15_NiMu	NIMU	162848	45188.7	16107.4	0		0.0714016	0.0198132	0.00706237	0
NM19_NiMu	NIMU	149183	45306.3	13384.9	25272		0.06541	0.0198648	0.00586868	0.0110807
NM2_NiMu	NIMU	152815	44202.4	17025	0		0.0670025	0.0193808	0.00746471	0
NM20_NiMu	NIMU	151712	40663.5	16416	2066.21		0.0665191	0.0178291	0.00719771	0.000905942
NM21_NiMu	NIMU	157153	32533.4	28487.7	16016.4		0.0689044	0.0142645	0.0124906	0.00702247
NM9_NiMu	NIMU	148391	45665.6	20608.5	7376.59		0.065063	0.0200224	0.0090359	0.00323431
NQ9916_NiQi	Niqi	162522	52523.4	28333.8	31985.2		0.0712588	0.0230292	0.0124231	0.0140241
Nori_0316A	NRKR	147391	65665.1	56114	167938		0.0646247	0.0287912	0.0246035	0.0736335
Olde_0176A	OLDE	161181	71836.5	49172.8	89440.2		0.0706706	0.0314971	0.0215601	0.0392156
Olde_0177A	OLDE	172040	82065.2	76730.6	97551.2		0.075432	0.035982	0.033643	0.0427719
Olde_0317A	OLDE	203271	106176	52715	64592.5		0.0891255	0.0465534	0.0231132	0.028321
Oldenburg_SRR19364568	OLDE	221623	93815	81832.7	9795.12		0.097172	0.0411337	0.03588	0.00429473
Oldenburg_SRR19364624	OLDE	182813	91410.2	75563.4	59445.9		0.0801556	0.0400793	0.0331312	0.0260644
Oldenburg_SRR19364626	OLDE	166141	73960.4	71112.1	95474.9		0.0728453	0.0324284	0.0311795	0.0418615
Pain_0319A	PAIN	159635	67325.4	44201.2	118286		0.0699931	0.0295192	0.0193803	0.0518633
Pain_0320A	PAIN	160484	68145.5	55267.5	80221.5		0.0703651	0.0298788	0.0242324	0.0351736
Percheron_SRR19364596	PERC	156725	65304.9	74913.2	84777.3		0.0687171	0.0286333	0.0328461	0.0371711
PercheronCross_SRR19364570	PERC	150276	54604.6	43765.7	30361.8		0.0658892	0.0239417	0.0191893	0.0133123
Phar Lap	PHAR	279092	144700	83923.7	83412.3		0.12237	0.0634445	0.0367969	0.0365726
Prze_0146A	PRZW	354626	57460.3	13356.1	4245.33		0.155488	0.0251938	0.00585605	0.00186139
Prze_0150A	PRZW	190712	72556	144662	390418		0.0836188	0.0318126	0.063428	0.171181
Prze_0151A	PRZW	192975	73713.2	88223.9	110802		0.0846111	0.03232	0.0386823	0.0485816
Prze_0152A	PRZW	152087	57656.2	66150.7	178517		0.0666835	0.0252797	0.0290041	0.0782717
Prze_0154A	PRZW	156911	113123	195476	315372		0.0687984	0.0495993	0.0857078	0.138277
Prze_0155A	PRZW	73826.1	17890.3	3087.88	2112.15		0.0323695	0.0078441	0.0013539	0.000926086
Prze_0156A	PRZW	153063	51514	42140.2	37452.2		0.0671116	0.0225866	0.0184766	0.0164211
Prze_0157A	PRZW	194250	118849	121317	168849		0.0851702	0.05211	0.053192	0.074033
Prze_0158A	PRZW	203624	123154	152421	165680		0.0892803	0.0539978	0.0668301	0.0726432
Prze_0159A	PRZW	190883	70656.4	78115.1	146014		0.0836938	0.0309797	0.03425	0.0640205
Prze_0160A	PRZW	213952	116917	149896	346224		0.0938084	0.0512629	0.0657229	0.151804
Prze_0161A	PRZW	132626	118931	246324	483325		0.0581506	0.0521461	0.108002	0.211917
Prze_0162A	PRZW	144227	61775.1	87570.3	300183		0.0632372	0.0270857	0.0383957	0.131617
Prze_0217A	PRZW	169548	98286.2	153124	342399		0.0743392	0.0430942	0.0671382	0.150127
Prze_0218A	PRZW	162766	89003.5	93914.2	393351		0.0713657	0.0390241	0.0411772	0.172467
Przewalski1_SAMN16229270	PRZW	169940	71719.4	39540.5	25886.5		0.0745112	0.0314458	0.0173368	0.0113501
Przewalski2_SAMN16229271	PRZW	166134	63193.6	32855.3	17063.6		0.0728423	0.0277076	0.0144056	0.00748165
Przewalski3_SAMN16229282	PRZW	171003	97546.2	151566	343137		0.0749775	0.0427697	0.0664549	0.15045
Przewalski4_SAMN16229283	PRZW	162767	89009.7	93914.2	393351		0.0713664	0.0390268	0.0411772	0.172467
PS6_PrZ	PRZW	196000	97350.6	125005	197498		0.0859373	0.042684	0.0548093	0.0865941
AppendixQuarter_SRR19364620	QUAR	166724	81732.2	81010.2	147281		0.0731009	0.035836	0.0355194	0.0645761
Quar_0070A	QUAR	164369	80451.1	66251.4	79453.6		0.0720686	0.0352743	0.0290483	0.0348369
Quar_0073A	QUAR	175114	91361.7	95511.5	187883		0.07678	0.0400581	0.0418776	0.0823782
Quar_0074A	QUAR	164898	82045.6	51754.6	106823		0.0723003	0.0359734	0.0226921	0.0468372
Quar_0075A	QUAR	149587	71120.8	95387.7	213930		0.0655875	0.0311833	0.0418233	0.0937987
Quar_0321A	QUAR	145173	63595.2	67008.8	203635		0.0636518	0.0278837	0.0293804	0.0892849
Quar_0322A	QUAR	160441	67184.5	69182.6	162768		0.0703464	0.0294574	0.0303335	0.0713667
QH224_SAMEA4075263	QUAR	140740	66008.2	63226.7	323402		0.0617083	0.0289417	0.0277221	0.141797
Quarter_SRR19364560	QUAR	166115	77063.9	56128.1	46216.8		0.0728341	0.0337891	0.0246097	0.020264
Quarter_SRR19364562	QUAR	163879	83447.7	88635.4	220782		0.0718535	0.0365881	0.0388627	0.0968031
Quarter_SRR19364563	QUAR	173939	90798.3	91907.2	198744		0.0762647	0.0398111	0.0402972	0.0871406
Quarter_SRR19364572	QUAR	158124	80556.6	65314	71228.4		0.0693303	0.0353205	0.0286373	0.0312305
Quarter_SRR19364573	QUAR	163925	74879.4	59361.9	63603.3		0.0718737	0.0328313	0.0260276	0.0278872
Quarter_SRR19364575	QUAR	163696	90824.8	59630.7	141008		0.0717735	0.0398227	0.0261454	0.0618259
Quarter_SRR19364590	QUAR	166823	90817.7	71259.3	108704		0.0731443	0.0398196	0.0312441	0.0476618
Quarter_SRR19364592	QUAR	173494	75661.5	63675	121558		0.0760694	0.0331742	0.0279187	0.0532979
Quarter_SRR19364594	QUAR	160308	64427.3	67295.7	123044		0.0702879	0.0282485	0.0295062	0.0539493
Quarter_SRR19364595	QUAR	175312	71081.9	75008.2	98363.9		0.0768664	0.0311663	0.0328878	0.0431282
Quarter_SRR19364600	QUAR	145734	72885.9	60823.7	120798		0.0638979	0.0319573	0.0266685	0.0529644
Quarter_SRR19364604	QUAR	142463	85673.5	79008.5	290401		0.0624636	0.037564	0.0346417	0.127328
Quarter_SRR19364606	QUAR	156337	71950.3	79655.4	169061		0.068547	0.031547	0.0349254	0.0741258
Quarter_SRR19364607	QUAR	161577	81425	89154.9	200383		0.0708445	0.0357013	0.0390905	0.0878592
Quarter_SRR19364608	QUAR	175181	72198.8	59952.1	93729.5		0.0768092	0.031656	0.0262864	0.0410963
Quarter_SRR19364609	QUAR	145154	79271.2	50530.3	152816		0.0636436	0.0347569	0.0221553	0.0670032
Quarter_SRR19364615	QUAR	168605	84319.4	51455.4	79232.7		0.0739258	0.0369703	0.0225609	0.0347401
Quarter_SRR19364618	QUAR	159868	77526.5	81249.9	56079.6		0.070095	0.033992	0.0356245	0.0245884
Quarter_SRR19364633	QUAR	173771	118604	141872	259812		0.076191	0.0520026	0.0622045	0.113916
Quarter_SRR19364634	QUAR	151887	88687.7	53896.2	81206.9		0.0665956	0.0388857	0.0236311	0.0356056
Quarter_SRR19364635	QUAR	161733	68382.1	57593.7	161598		0.070913	0.0299825	0.0252523	0.0708534
Quarter_SRR19364637	QUAR	137878	75280.6	50222.1	169832		0.0604535	0.0330072	0.0220202	0.0744639
Quarter_SRR19364638	QUAR	155946	85887.1	53765.3	117507		0.0683756	0.0376577	0.0235737	0.0515215
Quarter_SRR19364639	QUAR	159682	78543.9	55712.2	205213		0.0700134	0.034438	0.0244273	0.0899767
Quarter_SRR19364640	QUAR	155087	73357	57583	127149		0.0679987	0.0321638	0.0252476	0.0557493
Quarter_SRR19364643	QUAR	164233	70379.9	82924.6	115519		0.072009	0.0308585	0.0363588	0.0506499
Quarter_SRR19364646	QUAR	155404	78888.9	64902.8	73770.6		0.0681377	0.0345893	0.028457	0.0323452
Quarter_SRR19364647	QUAR	169501	83205.3	69967.1	143658		0.0743188	0.0364819	0.0306775	0.0629877
Reit_0323A	REIT	15956.1	873.5	0	0		0.00699604	0.000382991	0	0
Reit_0324A	REIT	158846	69539.9	54037.8	65404.7		0.0696471	0.0304902	0.0236932	0.0286771
UF3327_Santa_Cruz_Island	SANT	114884	66549	86744.3	669783		0.0503717	0.0291788	0.0380336	0.29367
UF3328_Santa_Cruz_Island	SANT	119862	49060.1	62121.8	507334		0.0525541	0.0215107	0.0272377	0.222444
UF3330_Santa_Cruz_Island	SANT	101118	59649	70590.1	900848		0.0443358	0.0261535	0.0309506	0.394982
UF3332_Santa_Cruz_Island	SANT	111274	67367.9	69243.6	619536		0.0487888	0.0295378	0.0303603	0.271639
NGSHORSE028	SHET	174434	101884	92496.8	145569		0.0764815	0.0446715	0.0405558	0.0638255
Shet_0249A	SHET	167062	78826.5	74667.9	226717		0.0732493	0.0345619	0.0327386	0.0994053
Shet_0250A	SHET	139961	84055.8	102733	528066		0.0613669	0.0368547	0.0450441	0.231534
Shetland_SAMN30202997	SHET	169407	69663.3	32493.2	34103.8		0.0742776	0.0305443	0.0142468	0.014953
Shetland_SAMN30202998	SHET	166339	75727.2	58786.5	92618.4		0.0729324	0.033203	0.0257753	0.0406091
Shetland_SAMN30202999	SHET	175263	85499.4	86568.3	110826		0.0768452	0.0374877	0.0379564	0.0485922
Shetland_SAMN30203000	SHET	166033	107717	113488	170757		0.0727982	0.0472293	0.0497596	0.0748696
Shetland_SAMN30203001	SHET	160348	100738	77918.7	102744		0.0703056	0.0441693	0.0341639	0.0450485
SHIR_H0248	SHIR	149627	64993.6	69512.1	163479		0.065605	0.0284968	0.030478	0.0716785
SHIR_H0256	SHIR	141239	72529.1	102572	260102		0.0619273	0.0318008	0.0449733	0.114043
SHIR_HO244	SHIR	142826	57512.1	84764.4	275530		0.062623	0.0252165	0.0371655	0.120808
SHIR_HO246	SHIR	215340	126116	87630.2	46149.3		0.0944173	0.0552962	0.038422	0.0202344
SHIR_HO249	SHIR	267072	111097	39948.7	23976.4		0.117099	0.048711	0.0175157	0.0105126
SHIR_HO257	SHIR	262161	148087	93011.5	28295		0.114946	0.0649296	0.0407814	0.0124061
SHIR_HO262	SHIR	204311	150146	163742	87471.1		0.0895814	0.0658322	0.0717937	0.0383522
SHIR_HO263	SHIR	157934	84432.2	78393.3	170561		0.0692472	0.0370198	0.034372	0.0747836
SHIR_HO308	SHIR	137768	69507.7	72104.4	193034		0.0604051	0.0304761	0.0316146	0.0846371
Sorr_0236A	SORR	116021	56987.2	98632.5	639003		0.0508701	0.0249864	0.043246	0.280175
Sorr_0270A	SORR	146064	94275.7	156973	352953		0.0640426	0.0413357	0.0688259	0.154754
M1027	STAN	141790	102023	103227	309038		0.0621688	0.0447325	0.0452604	0.1355
M5269	STAN	153073	98785.8	83343	242547		0.0671157	0.0433132	0.0365422	0.106346
M5300	STAN	156915	108781	124034	216250		0.0688002	0.0476956	0.0543834	0.0948161
M5306	STAN	171750	99200.7	129013	169518		0.0753046	0.0434951	0.0565665	0.0743261
M977	STAN	152848	84596.5	106867	282510		0.0670171	0.0370918	0.0468567	0.123868
ST22	STAN	140786	60951.5	75167.9	382528		0.0617286	0.0267245	0.0329578	0.167721
Stan_0078A	STAN	156824	83884.3	94166.9	291214		0.0687606	0.0367796	0.041288	0.127684
Stan_0081A	STAN	175310	95858.2	86487.1	178577		0.0768658	0.0420296	0.0379208	0.0782982
Stan_0149A	STAN	149880	92824.7	156203	342654		0.0657156	0.0406996	0.068488	0.150239
Stan_0325A	STAN	149516	69181.1	54566.5	191413		0.065556	0.0303329	0.023925	0.0839261
Standardbred_SRR19364569	STAN	143943	76531.9	74205.9	270819		0.0631127	0.0335559	0.032536	0.118742
Standardbred_SRR19364579	STAN	130954	75794.8	110492	341038		0.0574175	0.0332327	0.048446	0.14953
Standardbred_SRR19364588	STAN	139684	76924.6	61230.6	362224		0.0612453	0.033728	0.0268469	0.158819
Standardbred_SRR19364591	STAN	159228	100504	77941.4	176645		0.0698145	0.0440668	0.0341739	0.0774512
Standardbred_SRR19364610	STAN	131862	76704.3	82855.1	310471		0.0578155	0.0336314	0.0363283	0.136128
Standardbred_SRR19364630	STAN	138883	83680.1	85739	234032		0.0608941	0.03669	0.0375928	0.102613
Standardbred_UFL_CU1406	STAN	144224	55195.8	66181.3	295779		0.0632357	0.0242009	0.0290176	0.129686
Standardbred_UFL_CU2446	STAN	152003	66298	66664.4	213007		0.0666467	0.0290688	0.0292294	0.0933941
Swis_0326A	SWIS	157821	74967.2	77882.9	149380		0.0691976	0.0328698	0.0341482	0.0654967
Swis_0327A	SWIS	155773	67522.2	40397.7	42530.3		0.0682997	0.0296055	0.0177126	0.0186477
Swis_0328A	SWIS	166728	91569.3	99959	167926		0.0731028	0.0401491	0.0438276	0.0736283
SwissWarmblood_SW033	SWIS	161110	70787.3	57290.5	125899		0.0706397	0.0310371	0.0251194	0.0552012
LRC001	THRB(No-Age-Info)	148191	72894	68649.4	495495		0.0649752	0.0319608	0.0300998	0.217253
LRC002	THRB(No-Age-Info)	142635	98660	111011	382263		0.062539	0.0432581	0.0486734	0.167605
LRC003	THRB(No-Age-Info)	151310	97484.1	104444	332909		0.0663427	0.0427425	0.0457941	0.145966
LRC004	THRB(No-Age-Info)	138193	88008	111538	355130		0.0605915	0.0385876	0.0489046	0.155709
LRC005	THRB(No-Age-Info)	131249	90966.8	133224	380427		0.0575469	0.0398849	0.058413	0.166801
LRC006	THRB(No-Age-Info)	150679	88550.5	118823	377754		0.066066	0.0388255	0.0520986	0.165628
LRC007	THRB(No-Age-Info)	142740	89368	79346.7	365520		0.0625854	0.0391839	0.03479	0.160264
LRC008	THRB(No-Age-Info)	151559	101431	102031	307375		0.0664519	0.044473	0.0447359	0.13477
LRC009	THRB(No-Age-Info)	133907	89598.6	96178.6	421491		0.0587123	0.0392851	0.0421701	0.184805
LRC010	THRB(No-Age-Info)	148943	79652.6	75678.4	435435		0.065305	0.0349241	0.0331816	0.190919
LRC011	THRB(No-Age-Info)	132388	88368.3	104811	405824		0.0580464	0.0387456	0.0459551	0.177936
LRC012	THRB(No-Age-Info)	149916	90422	103184	339149		0.0657315	0.0396461	0.0452418	0.148702
LRC013	THRB(No-Age-Info)	143414	72520.2	101369	461624		0.0628808	0.0317969	0.0444456	0.202402
LRC014	THRB(No-Age-Info)	150355	87031.3	106668	393719		0.065924	0.0381594	0.0467691	0.172628
LRC015	THRB(No-Age-Info)	154207	107219	101646	338480		0.0676131	0.047011	0.0445671	0.148409
LRC016	THRB(No-Age-Info)	143788	85709.3	119761	407158		0.0630448	0.0375797	0.0525099	0.178521
LRC017	THRB(No-Age-Info)	150655	93696.9	88907.3	333978		0.0660554	0.041082	0.0389819	0.146434
LRC018	THRB(No-Age-Info)	142284	99081.6	120639	425380		0.0623851	0.0434429	0.0528949	0.18651
LRC019	THRB(No-Age-Info)	132385	84355.3	105928	423209		0.0580452	0.0369861	0.046445	0.185558
LRC020	THRB(No-Age-Info)	130270	94957.4	99056.5	383875		0.0571177	0.0416347	0.0434319	0.168312
LRC021	THRB(No-Age-Info)	138321	80270.6	112552	402242		0.0606476	0.0351951	0.0493489	0.176365
LRC022	THRB(No-Age-Info)	139964	91456.2	89545.7	502339		0.0613679	0.0400995	0.0392618	0.220253
LRC023	THRB(No-Age-Info)	136987	94690.8	99096.8	438624		0.0600628	0.0415178	0.0434496	0.192317
LRC024	THRB(No-Age-Info)	130476	78282.5	88076.9	500771		0.057208	0.0343234	0.0386178	0.219566
LRC025	THRB(No-Age-Info)	142486	87706.9	94867	382031		0.0624737	0.0384556	0.041595	0.167504
LRC026	THRB(No-Age-Info)	152793	88806.4	105155	341198		0.066993	0.0389377	0.0461058	0.1496
LRC027	THRB(No-Age-Info)	145771	90491.1	124493	356684		0.063914	0.0396764	0.0545849	0.15639
LRC028	THRB(No-Age-Info)	158580	94840.5	110132	380216		0.0695305	0.0415834	0.0482879	0.166708
LRC029	THRB(No-Age-Info)	145953	88283.8	100344	372157		0.0639939	0.0387086	0.0439964	0.163175
LRC030	THRB(No-Age-Info)	140342	99184.7	110954	355530		0.0615337	0.0434881	0.0486484	0.155884
LRC031	THRB(No-Age-Info)	142506	79548.1	85927.2	495638		0.0624825	0.0348783	0.0376753	0.217315
LRC032	THRB(No-Age-Info)	144538	108122	92347.9	391386		0.0633735	0.0474069	0.0404905	0.171605
LRC033	THRB(No-Age-Info)	140952	93268.3	83510.4	397058		0.0618014	0.040894	0.0366156	0.174093
LRC034	THRB(No-Age-Info)	144904	92050.2	119513	359526		0.063534	0.04036	0.052401	0.157636
LRC035	THRB(No-Age-Info)	141903	85029	127641	359889		0.0622184	0.0372815	0.0559648	0.157795
LRC036	THRB(No-Age-Info)	140723	91726.8	124859	383763		0.0617009	0.0402181	0.0547453	0.168263
LRC037	THRB(No-Age-Info)	141161	94098	82411.4	406171		0.061893	0.0412578	0.0361338	0.178088
LRC038	THRB(No-Age-Info)	134694	81107.4	138969	463414		0.0590574	0.035562	0.0609318	0.203187
LRC039	THRB(No-Age-Info)	148213	86664.9	103222	336469		0.0649848	0.0379987	0.0452583	0.147527
LRC040	THRB(No-Age-Info)	153563	82084.4	116124	369036		0.0673305	0.0359904	0.0509152	0.161806
LRC041	THRB(No-Age-Info)	125901	87969.7	110366	502899		0.0552022	0.0385708	0.0483908	0.220499
LRC042	THRB(No-Age-Info)	144262	95759.1	117185	407823		0.0632524	0.0419861	0.0513806	0.178813
LRC043	THRB(No-Age-Info)	150514	82298.8	102338	372823		0.065994	0.0360844	0.0448705	0.163467
LRC044	THRB(No-Age-Info)	138697	84909.9	110905	415717		0.0608124	0.0372292	0.0486269	0.182273
LRC045	THRB(No-Age-Info)	155503	95305.3	87747.5	393065		0.068181	0.0417872	0.0384734	0.172342
LRC046	THRB(No-Age-Info)	143340	93471.3	106896	399981		0.0628484	0.040983	0.046869	0.175374
LRC047	THRB(No-Age-Info)	145371	92508.1	79891.9	456214		0.0637388	0.0405607	0.0350291	0.20003
LRC048	THRB(No-Age-Info)	148093	80244.5	116961	347001		0.0649323	0.0351837	0.0512824	0.152144
LRC049	THRB(No-Age-Info)	136548	75059.5	81048	471255		0.0598704	0.0329103	0.035536	0.206625
LRC050	THRB(No-Age-Info)	151585	99365.7	115448	324565		0.0664635	0.0435675	0.050619	0.142307
LRC051	THRB(No-Age-Info)	146881	86605.5	104650	444665		0.0644009	0.0379727	0.0458843	0.194966
LRC052	THRB(No-Age-Info)	149952	103476	104903	399951		0.0657473	0.0453698	0.0459954	0.175361
LRC053	THRB(No-Age-Info)	149101	84929.2	101155	446801		0.0653743	0.0372377	0.0443519	0.195903
LRC054	THRB(No-Age-Info)	130934	94880.1	106401	371238		0.0574086	0.0416008	0.0466522	0.162771
LRC055	THRB(No-Age-Info)	145638	78708.4	100923	405305		0.063856	0.0345102	0.0442503	0.177708
LRC056	THRB(No-Age-Info)	138120	108820	114352	366730		0.0605596	0.0477129	0.0501385	0.160795
LRC057	THRB(No-Age-Info)	144131	82039.2	120760	471523		0.0631952	0.0359706	0.0529481	0.206742
LRC058	THRB(No-Age-Info)	150213	94185.9	114097	359166		0.0658618	0.0412964	0.0500267	0.157478
LRC059	THRB(No-Age-Info)	145660	94041.4	115912	354606		0.0638654	0.041233	0.0508225	0.155479
LRC060	THRB(No-Age-Info)	130119	86848.6	109933	410279		0.0570514	0.0380793	0.0482006	0.179889
LRC061	THRB(No-Age-Info)	155656	105049	122171	374743		0.0682482	0.0460594	0.0535666	0.164308
LRC062	THRB(No-Age-Info)	141654	95814.8	90538.3	469188		0.0621088	0.0420106	0.039697	0.205718
LRC063	THRB(No-Age-Info)	135602	94523.4	95079.2	402457		0.0594556	0.0414444	0.041688	0.17646
LRC064	THRB(No-Age-Info)	138644	87393	102650	384026		0.0607894	0.038318	0.0450074	0.168379
LRC065	THRB(No-Age-Info)	136617	89514	98776.3	418780		0.0599007	0.0392479	0.043309	0.183617
LRC066	THRB(No-Age-Info)	152575	93057.4	115406	297732		0.0668975	0.0408016	0.0506004	0.130542
LRC067	THRB(No-Age-Info)	135821	100473	109706	371927		0.0595515	0.0440529	0.0481013	0.163074
LRC068	THRB(No-Age-Info)	137859	90945.8	116748	463298		0.0604452	0.0398757	0.0511887	0.203136
LRC069	THRB(No-Age-Info)	126750	76003.3	123136	452758		0.0555743	0.0333241	0.0539898	0.198514
LRC070	THRB(No-Age-Info)	143997	105815	79440.6	324680		0.0631365	0.046395	0.0348312	0.142358
LRC071	THRB(No-Age-Info)	141658	91985.2	88295.3	498048		0.0621109	0.0403315	0.0387136	0.218372
LRC072	THRB(No-Age-Info)	148271	86239	108158	461123		0.0650105	0.037812	0.0474224	0.202182
LRC073	THRB(No-Age-Info)	132973	93330.7	118523	383605		0.0583026	0.0409214	0.0519672	0.168194
LRC074	THRB(No-Age-Info)	140844	81099.8	105837	454873		0.061754	0.0355587	0.046405	0.199442
LRC075	THRB(No-Age-Info)	137027	106029	105962	365752		0.0600801	0.0464891	0.0464596	0.160366
LRC076	THRB(No-Age-Info)	149134	99671.5	81317.3	435492		0.0653889	0.0437016	0.035654	0.190944
LRC077	THRB(No-Age-Info)	151170	76424.7	96473.1	526090		0.0662815	0.0335089	0.0422992	0.230667
LRC078	THRB(No-Age-Info)	132679	85195.3	94924.4	456103		0.0581739	0.0373544	0.0416201	0.199981
LRC079	THRB(No-Age-Info)	141978	93917.1	94340.7	431270		0.0622511	0.0411785	0.0413642	0.189093
LRC080	THRB(No-Age-Info)	145162	97064.5	97358	385394		0.0636472	0.0425585	0.0426872	0.168978
LRC081	THRB(No-Age-Info)	141387	92211.7	108339	506543		0.0619918	0.0404308	0.0475019	0.222097
LRC082	THRB(No-Age-Info)	140643	83100.6	107217	363070		0.061666	0.0364359	0.0470099	0.15919
LRC083	THRB(No-Age-Info)	142943	88421.9	96623.8	395050		0.0626744	0.0387691	0.0423653	0.173212
LRC084	THRB(No-Age-Info)	144424	98656.8	86906.7	428195		0.0633234	0.0432567	0.0381048	0.187744
LRC085	THRB(No-Age-Info)	135291	93878.9	102918	423018		0.0593193	0.0411618	0.0451248	0.185475
LRC086	THRB(No-Age-Info)	139460	81518.4	102441	423720		0.061147	0.0357422	0.0449159	0.185782
LRC087	THRB(No-Age-Info)	149182	89085.8	85080.8	385384		0.0654098	0.0390602	0.0373042	0.168974
LRC088	THRB(No-Age-Info)	146507	99053.1	102318	462514		0.064237	0.0434304	0.044862	0.202792
LRC089	THRB(No-Age-Info)	133798	74457.5	122205	544430		0.0586647	0.0326463	0.0535815	0.238709
LRC090	THRB(No-Age-Info)	138209	97063.9	97891.5	373134		0.0605985	0.0425582	0.0429211	0.163603
LRC091	THRB(No-Age-Info)	133576	89696.4	91457.1	478631		0.058567	0.0393279	0.0400999	0.209858
LRC092	THRB(No-Age-Info)	127035	94129.2	128441	458381		0.0556994	0.0412715	0.0563156	0.20098
LRC093	THRB(No-Age-Info)	133043	103691	127456	376361		0.0583333	0.0454638	0.0558839	0.165018
LRC094	THRB(No-Age-Info)	131391	91812.4	91031.4	483215		0.0576094	0.0402557	0.0399132	0.211868
LRC095	THRB(No-Age-Info)	136796	91061.4	129815	418520		0.0599789	0.0399264	0.0569181	0.183503
LRC096	THRB(No-Age-Info)	147439	89962.4	99602.6	401529		0.0646457	0.0394445	0.0436714	0.176053
LRC097	THRB(No-Age-Info)	151170	86908.2	102977	377020		0.0662815	0.0381054	0.0451511	0.165307
LRC098	THRB(No-Age-Info)	151331	103300	90134.1	351744		0.0663522	0.0452924	0.0395199	0.154224
LRC099	THRB(No-Age-Info)	148578	84254.5	117777	401444		0.0651448	0.0369419	0.0516399	0.176016
LRC100	THRB(No-Age-Info)	140480	92867.1	116488	363092		0.0615944	0.0407181	0.051075	0.1592
LRC101	THRB(No-Age-Info)	156402	110433	87456.7	340596		0.0685752	0.0484198	0.0383459	0.149336
TB03	THRB(No-Age-Info)	147471	105972	102689	370300		0.0646595	0.046464	0.0450245	0.16236
TB1_SAMN16229273	THRB(No-Age-Info)	148453	95855.8	116989	349444		0.06509	0.0420285	0.0512943	0.153216
TB10	THRB(No-Age-Info)	150544	98945.1	109456	399511		0.0660068	0.0433831	0.0479917	0.175168
TB2_SAMN16229274	THRB(No-Age-Info)	145725	99303.6	107355	350066		0.0638941	0.0435402	0.0470706	0.153489
TB3_SAMN16229275	THRB(No-Age-Info)	147118	87092.5	129408	378683		0.0645047	0.0381862	0.0567398	0.166036
TB4_SAMN16229276	THRB(No-Age-Info)	151231	88673.1	107953	376440		0.0663079	0.0388792	0.0473328	0.165052
TB5_SAMN16229277	THRB(No-Age-Info)	150951	106618	119798	339826		0.0661853	0.0467471	0.0525262	0.148999
TB6_SAMN16229278	THRB(No-Age-Info)	150201	92997	101231	370575		0.0658564	0.0407751	0.0443851	0.162481
TB7_SAMN16229279	THRB(No-Age-Info)	161532	87059	98505.9	338884		0.0708248	0.0381715	0.0431905	0.148586
TB8_SAMN16229280	THRB(No-Age-Info)	137966	86636.5	133866	404956		0.0604922	0.0379863	0.0586943	0.177555
TB9_SAMN16229281	THRB(No-Age-Info)	168837	95783.4	85412.8	315609		0.0740274	0.0419968	0.0374497	0.138381
ThB16_Thoroughred	THRB(No-Age-Info)	177622	125990	165807	246464		0.0778794	0.055241	0.0726988	0.108064
Thor_0277A	THRB(No-Age-Info)	152736	100280	102505	392809		0.0669679	0.0439683	0.0449438	0.172229
Thor_0278A	THRB(No-Age-Info)	164489	81493.2	134782	306425		0.0721212	0.0357312	0.0590962	0.134354
Thor_0279A	THRB(No-Age-Info)	173811	134290	166326	271536		0.0762086	0.0588804	0.0729266	0.119057
Thor_0280A	THRB(No-Age-Info)	158198	98004.4	114311	283437		0.0693628	0.0429706	0.0501202	0.124275
Thor_0281A	THRB(No-Age-Info)	143620	124209	149348	469660		0.0629711	0.0544602	0.0654823	0.205925
Thor_0282A	THRB(No-Age-Info)	176662	105453	155339	289697		0.0774587	0.0462367	0.0681092	0.127019
Thor_0283A	THRB(No-Age-Info)	184878	124654	120112	191759		0.0810607	0.0546552	0.0526638	0.0840778
Thor_0284A	THRB(No-Age-Info)	198502	142536	186131	182370		0.0870345	0.0624957	0.0816103	0.0799612
Thor_0285A	THRB(No-Age-Info)	176895	148059	136382	267612		0.0775607	0.0649175	0.0597976	0.117336
Thor_0286A	THRB(No-Age-Info)	158658	111869	115107	270836		0.0695646	0.0490498	0.0504693	0.118749
Thor_0287A	THRB(No-Age-Info)	313378	159831	104923	43954.5		0.137403	0.070079	0.0460039	0.0192721
Thor_0288A	THRB(No-Age-Info)	202711	129075	154642	182970		0.0888798	0.0565939	0.0678037	0.0802243
Thor_0289A	THRB(No-Age-Info)	150977	120160	128926	465896		0.0661966	0.0526849	0.0565284	0.204275
Thor_0290A	THRB(No-Age-Info)	142584	96239.2	105701	372708		0.0625166	0.0421966	0.0463454	0.163416
Thor_0329A	THRB(No-Age-Info)	264072	163438	119474	72303		0.115784	0.0716602	0.052384	0.0317017
Thoroughbred_SRR19364565	THRB(No-Age-Info)	166574	120692	164914	346219		0.0730355	0.052918	0.0723076	0.151802
Thoroughbred_SRR19364567	THRB(No-Age-Info)	273456	188702	121145	59862.3		0.119899	0.0827374	0.0531169	0.026247
Thoroughbred_SRR19364580	THRB(No-Age-Info)	139275	91926.7	122284	335483		0.061066	0.0403058	0.0536161	0.147095
Thoroughbred_SRR19364581	THRB(No-Age-Info)	325444	178393	112226	50373.4		0.142693	0.0782173	0.0492061	0.0220865
Thoroughbred_SRR19364583	THRB(No-Age-Info)	149764	99329.8	93174.3	351206		0.065665	0.0435517	0.0408528	0.153988
Thoroughbred_SRR19364584	THRB(No-Age-Info)	335980	161485	103179	52295.5		0.147312	0.0708041	0.0452395	0.0229293
Thoroughbred_SRR19364585	THRB(No-Age-Info)	150249	81056.9	97460	355556		0.0658776	0.0355399	0.0427319	0.155896
Thoroughbred_SRR19364586	THRB(No-Age-Info)	143414	88817.3	112994	404243		0.0628808	0.0389425	0.049543	0.177243
Thoroughbred_SRR19364587	THRB(No-Age-Info)	171493	114622	147157	269257		0.0751922	0.0502567	0.0645218	0.118057
Thoroughbred_SRR19364589	THRB(No-Age-Info)	171173	114452	167656	277289		0.0750517	0.0501823	0.0735096	0.121579
Thoroughbred_SRR19364593	THRB(No-Age-Info)	356355	176959	92672.2	36772.5		0.156246	0.0775887	0.0406327	0.0161231
Thoroughbred_SRR19364602	THRB(No-Age-Info)	144854	85280.3	81081.8	412029		0.0635123	0.0373917	0.0355508	0.180656
Thoroughbred_SRR19364603	THRB(No-Age-Info)	166247	106253	142718	328424		0.0728921	0.0465872	0.0625755	0.144
Thoroughbred_SRR19364605	THRB(No-Age-Info)	161178	102807	137978	349235		0.0706693	0.0450761	0.0604974	0.153124
Thoroughbred_SRR19364613	THRB(No-Age-Info)	145316	104833	128042	376780		0.0637148	0.0459649	0.0561406	0.165202
Thoroughbred_SRR19364619	THRB(No-Age-Info)	162662	111474	153018	316334		0.0713202	0.0488766	0.0670916	0.138699
Thoroughbred_SRR19364621	THRB(No-Age-Info)	155720	103810	149279	369874		0.0682763	0.0455162	0.0654521	0.162173
Thoroughbred_SRR19364622	THRB(No-Age-Info)	387257	211829	110781	64368.4		0.169795	0.0928775	0.0485725	0.0282227
Thoroughbred_SRR19364627	THRB(No-Age-Info)	138952	77673.2	116700	338808		0.0609243	0.0340563	0.0511679	0.148553
Thoroughbred_SRR19364628	THRB(No-Age-Info)	161068	114725	152003	419186		0.0706214	0.0503018	0.0666465	0.183794
Thoroughbred_SRR19364629	THRB(No-Age-Info)	166620	106052	101178	260528		0.0730556	0.0464993	0.0443623	0.11423
Thoroughbred_SRR19364632	THRB(No-Age-Info)	177232	116340	138191	316168		0.0777083	0.05101	0.0605908	0.138626
Thoroughbred_SRR19364641	THRB(No-Age-Info)	142398	71401.6	116862	376108		0.0624353	0.0313065	0.051239	0.164907
Thoroughbred_SRR19364644	THRB(No-Age-Info)	153396	102063	108726	312832		0.0672573	0.0447503	0.0476715	0.137163
Thoroughbred_SRR19364645	THRB(No-Age-Info)	162019	102500	138072	336761		0.0710381	0.0449418	0.0605387	0.147655
Thoroughbred_UFL_CU3475	THRB(No-Age-Info)	159719	99481.3	105079	320484		0.0700297	0.0436181	0.0460725	0.140518
Thoroughbred_UFL_CU3903	THRB(No-Age-Info)	155111	83685.8	107634	332754		0.0680094	0.0366925	0.0471928	0.145898
Thoroughbred1_ECAUCDAH3	THRB(No-Age-Info)	152609	105791	124286	313977		0.0669125	0.0463848	0.0544939	0.137665
Thoroughbred1_ECAUCDAH4	THRB(No-Age-Info)	120264	68774.5	92009.4	785798		0.0527306	0.0301546	0.0403421	0.344538
KY0299	THRB-1	149005	95164.1	108853	364546		0.065332	0.0417253	0.0477274	0.159837
XX105	THRB-1	158966	88959.8	79224.3	338546		0.0696998	0.039005	0.0347364	0.148438
XX106	THRB-1	135060	94712.5	92228.4	391985		0.0592178	0.0415272	0.0404381	0.171868
XX108	THRB-1	142314	89665.3	81982	415936		0.0623983	0.0393143	0.0359455	0.18237
XX110	THRB-1	143495	97680.3	100712	418918		0.0629161	0.0428285	0.0441576	0.183677
KY0240	THRB-2	153893	93772.1	93744.2	306714		0.0674751	0.0411149	0.0411027	0.134481
KY0241	THRB-2	140492	70506.1	90736	435696		0.0615996	0.0309138	0.0397837	0.191033
KY0248	THRB-2	137709	83025.9	102215	303564		0.0603794	0.0364032	0.0448167	0.133099
KY0280	THRB-2	154298	92561.3	96316.1	406433		0.0676527	0.0405841	0.0422304	0.178203
KY0282	THRB-2	139386	82567.4	88090.4	346783		0.0611146	0.0362021	0.0386237	0.152049
KY0283	THRB-2	155009	89941.3	75082.9	292508		0.0679648	0.0394353	0.0329205	0.128252
KY0285	THRB-2	145175	87358.6	94351.6	398441		0.0636527	0.0383029	0.041369	0.174699
KY0287	THRB-2	142226	90079.9	105540	350075		0.0623596	0.0394961	0.0462747	0.153493
KY0289	THRB-2	149979	77612.1	86360.7	357617		0.065759	0.0340295	0.0378654	0.156799
KY0291	THRB-2	146669	85654.1	100093	387968		0.0643077	0.0375555	0.0438863	0.170107
KY0293	THRB-2	145237	92824.6	79451.9	342703		0.0636801	0.0406995	0.0348362	0.15026
KY0295	THRB-2	146534	84037.6	83687.8	369748		0.0642487	0.0368468	0.0366934	0.162118
KY0298	THRB-2	136046	83781.6	112327	433524		0.05965	0.0367345	0.0492502	0.190081
KY0311	THRB-2	143383	97601.2	78737.4	381247		0.0628671	0.0427938	0.0345229	0.16716
KY0313	THRB-2	143732	95579.6	91365.7	416045		0.0630199	0.0419074	0.0400598	0.182417
KY0319	THRB-2	146543	92596.5	82714.5	327937		0.0642525	0.0405995	0.0362667	0.143786
KY0325	THRB-2	137674	88813.7	103014	378448		0.0603638	0.0389409	0.0451673	0.165933
KY0333	THRB-2	138986	86401	98332.5	420929		0.0609394	0.037883	0.0431145	0.184559
KY0461	THRB-2	162981	98139.9	86337.9	312139		0.0714602	0.04303	0.0378554	0.136859
KY0463	THRB-2	143083	88155.6	93751.2	312408		0.0627357	0.0386523	0.0411058	0.136977
KY0465	THRB-2	148426	91107.7	86714.7	384349		0.0650782	0.0399467	0.0380206	0.16852
KY0607	THRB-2	144028	101569	86471.4	338625		0.0631498	0.0445334	0.0379139	0.148472
KY0608	THRB-2	278013	171393	120297	99711.3		0.121897	0.0751482	0.0527447	0.043719
KY0646	THRB-2	132083	79708.5	76771.8	516622		0.0579124	0.0349487	0.033661	0.226516
KY1175	THRB-2	152899	92020.9	72367.1	320821		0.0670394	0.0403471	0.0317298	0.140666
KY1189	THRB-2	145485	92659.6	102469	332137		0.0637889	0.0406271	0.0449283	0.145628
KY1191	THRB-2	137505	84464.1	85534.9	380864		0.0602897	0.0370338	0.0375033	0.166992
KY1203	THRB-2	155806	88812	64279.5	335736		0.068314	0.0389402	0.0281837	0.147205
KY1216	THRB-2	135142	79867.7	81643.5	388225		0.0592539	0.0350185	0.0357971	0.170219
KY1220	THRB-2	152038	115762	107699	269642		0.0666619	0.0507566	0.0472212	0.118226
KY1228	THRB-2	153810	79305.5	99407.9	358097		0.0674391	0.0347719	0.043586	0.15701
KY1257	THRB-2	137607	85850	88498.9	449948		0.0603348	0.0376414	0.0388029	0.197282
KY1259	THRB-2	138247	81754.4	80508.2	356633		0.0606151	0.0358457	0.0352993	0.156368
KY1325	THRB-2	148407	91408.5	92354.2	419619		0.0650698	0.0400786	0.0404932	0.183984
KY1335	THRB-2	138113	84091.5	95695.8	308932		0.0605563	0.0368704	0.0419584	0.135453
XX111	THRB-2	139161	76386.7	87971.8	393367		0.0610158	0.0334922	0.0385718	0.172474
KY0243	THRB-3	149605	80813	108954	299734		0.0655953	0.0354329	0.0477716	0.13142
KY0244	THRB-3	131678	92010.2	100914	379926		0.0577349	0.0403424	0.0442465	0.166581
KY0245	THRB-3	149110	71370	70735	429051		0.0653782	0.0312926	0.0310142	0.18812
KY0247	THRB-3	152397	89325	117154	263939		0.0668196	0.0391651	0.051367	0.115726
KY0250	THRB-3	147488	72279.4	95420.3	399022		0.0646669	0.0316914	0.0418376	0.174953
KY0274	THRB-3	139741	93988.5	82600	434082		0.0612702	0.0412098	0.0362165	0.190326
KY0276	THRB-3	150200	79863.8	104917	339980		0.065856	0.0350168	0.0460014	0.149066
KY0278	THRB-3	140050	86328.1	82597.5	418268		0.0614058	0.0378511	0.0362153	0.183392
KY0303	THRB-3	150406	87691	102267	385543		0.0659462	0.0384486	0.0448398	0.169044
KY0309	THRB-3	238136	154364	125161	121193		0.104412	0.0676817	0.0548777	0.0531379
KY0323	THRB-3	147155	86650.4	88296.4	339060		0.064521	0.0379924	0.0387141	0.148663
KY0329	THRB-3	151600	79152	88610.9	371096		0.06647	0.0347047	0.038852	0.162709
KY0331	THRB-3	141542	99084.2	80897.4	373584		0.0620597	0.0434441	0.0354699	0.1638
KY0469	THRB-3	148566	74228.7	102266	386832		0.0651395	0.032546	0.0448392	0.169609
KY0474	THRB-3	135364	85384.1	80054.2	383861		0.059351	0.0374372	0.0351002	0.168306
KY0477	THRB-3	143663	87008.6	101886	378950		0.0629898	0.0381494	0.0446725	0.166153
KY0604	THRB-3	146063	100487	76473	383681		0.0640422	0.0440591	0.0335301	0.168227
KY0606	THRB-3	332519	92790.7	47663.2	70410.7		0.145795	0.0406846	0.0208982	0.030872
KY0620	THRB-3	155010	103383	94722.2	315054		0.067965	0.0453288	0.0415315	0.138137
KY0621	THRB-3	132317	90346.9	73520.8	387914		0.0580152	0.0396131	0.0322356	0.170083
KY1172	THRB-3	157486	88604	116160	321368		0.0690506	0.0388489	0.0509309	0.140906
KY1181	THRB-3	140229	85126	79313.1	502083		0.0614841	0.037324	0.0347753	0.220141
KY1183	THRB-3	143905	81752	115449	423290		0.0630958	0.0358446	0.0506193	0.185594
KY1205	THRB-3	149193	81435.5	78031.1	418294		0.0654144	0.0357059	0.0342132	0.183403
KY1207	THRB-3	149202	86764.4	89730	400171		0.0654186	0.0380424	0.0393426	0.175457
KY1209	THRB-3	146041	95575.3	92177.3	422723		0.0640324	0.0419056	0.0404157	0.185345
KY1211	THRB-3	154997	81988.8	109988	346008		0.0679594	0.0359485	0.0482248	0.151709
KY1218	THRB-3	132220	94038.8	103313	509562		0.0579728	0.0412318	0.045298	0.223421
KY1222	THRB-3	148700	94940.5	107015	310325		0.0651985	0.0416272	0.0469214	0.136064
KY1224	THRB-3	147831	94474.7	92064.3	292666		0.0648173	0.041423	0.0403661	0.128321
KY1226	THRB-3	151034	81692.9	106174	354512		0.0662217	0.0358187	0.0465527	0.155438
KY1230	THRB-3	154612	92208.8	82139.9	248524		0.0677904	0.0404295	0.0360147	0.108967
KY1235	THRB-3	143828	78829	96895.2	422526		0.0630624	0.034563	0.0424843	0.185259
KY1249	THRB-3	141257	83281.3	84118.9	457928		0.0619351	0.0365152	0.0368824	0.200781
KY1266	THRB-3	142832	100546	97129.9	354784		0.0626254	0.0440848	0.0425872	0.155557
KY1275	THRB-3	155783	81776.3	107477	324998		0.068304	0.0358553	0.0471237	0.142497
KY1281	THRB-3	155341	90305.2	91860.5	296813		0.0681104	0.0395948	0.0402768	0.13014
KY1319	THRB-3	150575	93561.3	94686	378827		0.0660203	0.0410225	0.0415156	0.166099
KY1321	THRB-3	145275	88103.3	75134.8	398888		0.0636966	0.0386294	0.0329433	0.174895
KY1323	THRB-3	140077	90559.1	97774.1	369619		0.0614177	0.0397062	0.0428696	0.162062
KY1327	THRB-3	148709	92833.4	97623	344344		0.0652023	0.0407034	0.0428034	0.15098
KY2439	THRB-3	149847	87522.8	103961	352747		0.0657015	0.0383749	0.0455821	0.154664
RC003	THRB-4	152078	88463.6	95529.9	369378		0.0666796	0.0387874	0.0418857	0.161956
RC006	THRB-4	139847	90739	69995.1	357968		0.0613166	0.0397851	0.0306898	0.156953
RC007	THRB-4	150623	98316.2	104092	370396		0.0660415	0.0431073	0.0456399	0.162402
RC008	THRB-4	146193	96252	111705	435450		0.0640993	0.0422023	0.0489777	0.190925
RC009	THRB-4	147514	95631.5	90918.8	330680		0.0646783	0.0419302	0.0398639	0.144989
RC014	THRB-4	143614	83290.3	94663.4	425429		0.0629683	0.0365191	0.0415057	0.186532
RC015	THRB-4	149810	91040.3	94174.1	409828		0.0656852	0.0399171	0.0412912	0.179691
RC016	THRB-4	142077	94338.1	112060	467034		0.0622944	0.0413631	0.0491332	0.204774
RC017	THRB-4	148742	94315.9	95718	344699		0.065217	0.0413534	0.0419681	0.151135
RC026	THRB-4	150603	97222.5	101300	379812		0.0660327	0.0426278	0.0444155	0.166531
RC029	THRB-4	150155	73001.6	113612	412973		0.0658362	0.032008	0.0498139	0.18107
RC031	THRB-4	140874	98139	89135	398124		0.0617668	0.0430296	0.0390818	0.17456
RC032	THRB-4	133957	87547.6	105279	391533		0.0587345	0.0383858	0.0461603	0.17167
RC033	THRB-4	148767	96345.5	121779	411354		0.0652279	0.0422433	0.0533945	0.18036
RC035	THRB-4	148157	88769.7	123223	367353		0.0649602	0.0389216	0.0540277	0.161068
RC036	THRB-4	149712	80959.2	94602.5	348604		0.0656421	0.035497	0.041479	0.152848
RC039	THRB-4	138286	84622.8	106288	449140		0.0606324	0.0371034	0.0466028	0.196928
RC051	THRB-4	160239	77514	108577	287801		0.0702577	0.0339865	0.0476061	0.126188
RC071	THRB-4	136026	100939	113412	400749		0.0596414	0.0442574	0.0497263	0.175711
RC075	THRB-4	144290	93629.6	95356.2	462620		0.0632648	0.0410525	0.0418095	0.202839
RC076	THRB-4	147743	83873.6	101363	355881		0.0647788	0.0367749	0.044443	0.156038
RC077	THRB-4	142923	75394.5	109295	398207		0.0626655	0.0330572	0.047921	0.174596
RC078	THRB-4	137391	85928	86533.1	405679		0.0602401	0.0376757	0.0379409	0.177873
RC094	THRB-4	149464	84116.4	85841.5	373128		0.0655332	0.0368813	0.0376377	0.1636
RC096	THRB-4	143818	100188	111186	332650		0.0630578	0.043928	0.04875	0.145853
Thor	THRB-4	124294	82575	91208.4	684535		0.0544974	0.0362055	0.0399909	0.300139
Thor	THRB-4	162806	107277	129251	294650		0.0713834	0.0470362	0.0566708	0.129191
Thor	THRB-4	157194	123002	161708	295741		0.0689226	0.053931	0.0709017	0.129669
Thor	THRB-4	168527	104219	132735	291768		0.0738916	0.0456955	0.0581987	0.127927
RC001	THRB-5	149109	95029.9	102958	311120		0.0653777	0.0416664	0.0451426	0.136412
RC002	THRB-5	154583	95257.5	111954	389101		0.0677777	0.0417662	0.0490871	0.170604
RC005	THRB-5	136936	99902	115111	426015		0.0600406	0.0438026	0.0504711	0.186789
RC010	THRB-5	140249	81956.4	111740	387655		0.0614929	0.0359343	0.0489931	0.16997
RC011	THRB-5	144789	102788	116553	313618		0.0634835	0.0450682	0.0511035	0.137508
RC012	THRB-5	142420	79189.1	98329.1	366118		0.0624449	0.0347209	0.043113	0.160527
RC013	THRB-5	131040	81972	105261	509406		0.0574554	0.0359411	0.0461521	0.223352
RC018	THRB-5	138438	103651	96243.6	429816		0.0606989	0.0454462	0.0421986	0.188455
RC019	THRB-5	136776	77218.8	109323	459865		0.0599704	0.033857	0.0479335	0.20163
RC020	THRB-5	140876	87542.1	112190	396853		0.0617677	0.0383834	0.0491904	0.174002
RC021	THRB-5	147457	85176.3	114995	374324		0.0646535	0.0373461	0.0504201	0.164125
RC022	THRB-5	151822	99944	81918.7	361389		0.0665672	0.0438211	0.0359178	0.158453
RC023	THRB-5	146410	100638	90757.9	426525		0.0641943	0.0441254	0.0397933	0.187012
RC024	THRB-5	149681	86594.6	91032.3	409051		0.0656285	0.0379679	0.0399137	0.179351
RC025	THRB-5	130825	91965.6	101348	405521		0.0573608	0.0403228	0.0444364	0.177803
RC027	THRB-5	132504	94697.9	112023	452501		0.0580973	0.0415209	0.0491171	0.198402
RC028	THRB-5	157366	95679.6	102425	326995		0.068998	0.0419513	0.0449087	0.143373
RC037	THRB-5	148109	84036.3	98309.4	417759		0.0649394	0.0368462	0.0431043	0.183169
RC038	THRB-5	142571	87002.9	91601.8	400241		0.062511	0.0381469	0.0401634	0.175488
RC040	THRB-5	145754	99782.4	75801.8	457349		0.0639065	0.0437502	0.0332357	0.200527
RC041	THRB-5	136488	80966.7	110979	410503		0.0598439	0.0355003	0.0486595	0.179987
RC042	THRB-5	129143	84980.1	109268	475892		0.0566237	0.03726	0.0479092	0.208658
RC043	THRB-5	138210	91375.2	122600	409008		0.060599	0.040064	0.0537547	0.179332
RC044	THRB-5	154736	90094.3	96319	375066		0.0678448	0.0395024	0.0422316	0.16445
RC058	THRB-5	130975	88215.4	95113.8	406014		0.0574268	0.0386785	0.0417032	0.178019
RC059	THRB-5	150124	85489.9	113621	430620		0.0658229	0.0374835	0.0498178	0.188808
RC060	THRB-5	137604	86906.8	80424.5	462341		0.0603333	0.0381048	0.0352626	0.202716
RC061	THRB-5	154344	82953.6	108856	291901		0.0676732	0.0363715	0.0477284	0.127986
RC062	THRB-5	145803	89269.9	117662	383020		0.0639282	0.0391409	0.0515897	0.167937
RC063	THRB-5	151331	102102	112187	437853		0.066352	0.0447671	0.0491888	0.191979
RC064	THRB-5	128435	72634	106820	602482		0.0563131	0.0318468	0.0468358	0.264162
RC065	THRB-5	134493	82848.5	103675	487153		0.0589694	0.0363254	0.0454571	0.213595
RC066	THRB-5	151897	84672	100744	435525		0.0666003	0.0371249	0.0441717	0.190959
RC067	THRB-5	146640	96070.4	113895	315553		0.064295	0.0421226	0.0499378	0.138356
RC068	THRB-5	152813	79385.1	102438	340859		0.0670019	0.0348069	0.0449145	0.149452
RC069	THRB-5	139802	93689.5	114956	345691		0.0612971	0.0410787	0.050403	0.15157
RC070	THRB-5	142601	88938.6	110748	368779		0.0625243	0.0389957	0.0485583	0.161693
RC072	THRB-5	143839	102613	88776.3	443537		0.0630672	0.0449912	0.0389245	0.194471
RC073	THRB-5	139624	79947.7	131244	432366		0.0612192	0.0350535	0.0575449	0.189574
RC074	THRB-5	138598	80495.4	90545.4	534651		0.0607692	0.0352937	0.0397002	0.234421
RC079	THRB-5	142515	93873.2	122420	374489		0.0624867	0.0411593	0.0536756	0.164197
RC080	THRB-5	141787	90693.3	114149	332720		0.0621675	0.039765	0.0500491	0.145883
RC081	THRB-5	130400	82936.6	94970.8	475454		0.0571745	0.036364	0.0416405	0.208466
RC082	THRB-5	135588	81578.5	90455.6	456750		0.0594492	0.0357686	0.0396608	0.200265
RC083	THRB-5	146802	93146.2	123753	402477		0.0643662	0.0408405	0.0542602	0.176468
RC084	THRB-5	149146	91846.4	106840	448893		0.065394	0.0402706	0.0468446	0.19682
RC085	THRB-5	140101	97479.6	107749	432284		0.061428	0.0427405	0.0472434	0.189537
RC086	THRB-5	140517	93168.1	97801.8	389397		0.0616103	0.0408501	0.0428818	0.170733
RC087	THRB-5	141450	99085	111338	386988		0.0620194	0.0434444	0.0488168	0.169677
RC088	THRB-5	147625	85063.5	99278.4	359119		0.0647273	0.0372966	0.0435292	0.157458
RC089	THRB-5	146110	72192.1	89803.9	472123		0.0640626	0.031653	0.039375	0.207005
RC090	THRB-5	141799	82255.5	89928.5	435821		0.0621728	0.0360654	0.0394297	0.191088
RC091	THRB-5	140129	81617.3	98777.1	442407		0.0614402	0.0357856	0.0433094	0.193976
RC092	THRB-5	143738	88160.3	91232.2	455802		0.0630227	0.0386544	0.0400013	0.199849
RC093	THRB-5	150792	101500	90655.7	383273		0.0661157	0.0445034	0.0397485	0.168048
RC095	THRB-5	153436	89245.9	83039.3	360689		0.067275	0.0391304	0.0364091	0.158146
RC097	THRB-5	145071	84117.9	117735	407287		0.0636071	0.036882	0.0516214	0.178577
Tibetan_SAMN30203002	TIBE	152624	37905.6	11241.8	0		0.0669188	0.0166199	0.00492904	0
Tibetan_SAMN30203003	TIBE	144661	56262.5	19282.6	5798.44		0.0634274	0.0246686	0.00845458	0.00254236
Tibetan_SAMN30203004	TIBE	153248	50510.8	18400.6	11179.4		0.0671924	0.0221468	0.00806787	0.00490168
Tibetan_SAMN30203005	TIBE	147507	38531.3	9662.4	6700.22		0.0646753	0.0168943	0.00423653	0.00293775
Tibetan_SAMN30203006	TIBE	152179	45250.7	20746.6	4499.55		0.0667236	0.0198404	0.00909649	0.00197285
Tibetan_SAMN30203007	TIBE	153805	43094	15197.6	5558.7		0.0674369	0.0188948	0.0066635	0.00243725
Tibetan_SAMN30203008	TIBE	152190	39599.5	17625.9	16067.7		0.0667285	0.0173626	0.0077282	0.00704497
Tibetan_SAMN30203009	TIBE	137203	47490.8	14339.5	11088.1		0.0601576	0.0208226	0.00628722	0.00486166
Wurt_0182A	Tokr	156252	92564.8	54917.7	115456		0.0685097	0.0405856	0.024079	0.0506225
Trak_0178A	TRAK	158526	86455.5	100100	219903		0.0695068	0.0379069	0.0438894	0.0964176
Trak_0179A	TRAK	151558	98407.3	82516	228493		0.0664513	0.0431473	0.0361796	0.100184
Trakehner_SRR19364578	TRAK	136606	70643.5	74005.4	250489		0.0598958	0.0309741	0.0324481	0.109828
Trakehner_TRH056_SAMEA104399644	TRAK	144987	77851.7	66820.3	148175		0.0635704	0.0341346	0.0292978	0.0649681
Warmblood_SRR19364561	WARM	179727	89569.9	78993.3	111551		0.0788025	0.0392725	0.0346351	0.0489103
Warmblood_SRR19364566	WARM	215594	103964	83400.2	48953		0.0945286	0.0455837	0.0365673	0.0214637
Warmblood_SRR19364625	WARM	160524	73907.1	59503.6	124512		0.0703829	0.032405	0.0260897	0.0545931
WarmbloodxAmericanPaintHorse_SRR19364642	WARM	161465	65009.4	50292.3	70367.4		0.0707955	0.0285038	0.0220509	0.030853
Wels_0330A	WELS	178774	65959.1	90844.7	60606.2		0.0783844	0.0289202	0.0398314	0.0265731
Wels_0331A	WELS	214851	101959	53588.9	4370.43		0.0942026	0.0447043	0.0234963	0.00191624
West_0180A	WEST	153922	83208	49791.1	163518		0.0674881	0.036483	0.0218312	0.0716955
West_0181A	WEST	158684	83182.4	81854.5	148608		0.069576	0.0364718	0.0358896	0.0651579
Westphalian_SRR19364571	WPHA	169880	79725.5	69964.8	58000.3		0.0744851	0.0349561	0.0306765	0.0254306
Yaku_0163A	YAKU	163301	42146.3	18976.8	9044.53		0.0716002	0.0184793	0.0083205	0.00396563
Yaku_0164A	YAKU	149059	46099.4	35009.7	24322.5		0.065356	0.0202126	0.0153502	0.0106643
Yaku_0165A	YAKU	158085	51025	27195.3	9907.26		0.0693134	0.0223722	0.0119239	0.0043439
Yaku_0166A	YAKU	162694	93297.3	55992.8	49355		0.071334	0.0409068	0.0245504	0.02164
Yaku_0167A	YAKU	174997	88086.1	64068.1	18343.8		0.0767284	0.0386219	0.028091	0.00804294
Yaku_0168A	YAKU	158818	64326.2	51979.9	35717.8		0.0696346	0.0282042	0.0227909	0.0156607
Yaku_0169A	YAKU	148671	68738.4	69709.8	71271.5		0.0651855	0.0301387	0.0305647	0.0312494
Yaku_0170A	YAKU	173565	22949	6222.55	0		0.0761006	0.0100621	0.00272831	0
Yaku_0171A	YAKU	185730	86073.6	62512.9	24359.8		0.0814346	0.0377395	0.0274092	0.0106807
