# Supplementary material for: Demographic change and selection patterns in thoroughbred racing horses over the 20th century
Source: iScience. 2026 Jul 17;29(8):116830. doi: 10.1016/j.isci.2026.116830 (PMC13400855; doi:10.1016/j.isci.2026.116830)
Supplement: Table S9. Modern Thoroughbred subgroups (N = 57) used for this study [file mmc10.xlsx]

## Sheet: Table-S9
Table S9. Modern Thoroughbred subgroups (N=57) used for this study.
Number	ID	Group	Breed	Year	Coverage	Sex	Sample_Origin
1	XX105	THRB-1	Thoroughbred	1965	13.67	F	North American Thoroughbred
2	XX106	THRB-1	Thoroughbred	1966	17.0792	F	North American Thoroughbred
3	XX108	THRB-1	Thoroughbred	1967	17.4999	F	North American Thoroughbred
4	XX110	THRB-1	Thoroughbred	1969	15.6154	F	North American Thoroughbred
5	KY0241	THRB-2	Thoroughbred	1975	14.1681	F	North American Thoroughbred
6	KY0282	THRB-2	Thoroughbred	1972	14.2112	F	North American Thoroughbred
7	KY0283	THRB-2	Thoroughbred	1974	15.1379	F	North American Thoroughbred
8	KY0295	THRB-2	Thoroughbred	1971	14.4707	F	North American Thoroughbred
9	KY0311	THRB-2	Thoroughbred	1975	16.1518	F	North American Thoroughbred
10	KY0313	THRB-2	Thoroughbred	1976	14.2491	F	North American Thoroughbred
11	KY0325	THRB-2	Thoroughbred	1975	13.4351	F	North American Thoroughbred
12	KY0333	THRB-2	Thoroughbred	1973	17.4159	F	North American Thoroughbred
13	KY0608	THRB-2	Thoroughbred	1974	14.3188	F	North American Thoroughbred
14	KY0646	THRB-2	Thoroughbred	1977	17.5625	F	North American Thoroughbred
15	KY1175	THRB-2	Thoroughbred	1976	19.4259	F	North American Thoroughbred
16	KY1189	THRB-2	Thoroughbred	1972	13.948	F	North American Thoroughbred
17	KY1216	THRB-2	Thoroughbred	1971	15.5597	F	North American Thoroughbred
18	KY1220	THRB-2	Thoroughbred	1977	13.8025	F	North American Thoroughbred
19	KY1228	THRB-2	Thoroughbred	1975	16.1608	F	North American Thoroughbred
20	KY1257	THRB-2	Thoroughbred	1975	15.4918	F	North American Thoroughbred
21	KY1325	THRB-2	Thoroughbred	1971	21.7566	F	North American Thoroughbred
22	KY1335	THRB-2	Thoroughbred	1975	16.3809	F	North American Thoroughbred
23	XX111	THRB-2	Thoroughbred	1970	14.0831	F	North American Thoroughbred
24	KY0243	THRB-3	Thoroughbred	1980	14.2955	F	North American Thoroughbred
25	KY0244	THRB-3	Thoroughbred	1980	16.3104	F	North American Thoroughbred
26	KY0245	THRB-3	Thoroughbred	1980	14.0663	F	North American Thoroughbred
27	KY0247	THRB-3	Thoroughbred	1981	13.362	F	North American Thoroughbred
28	KY0469	THRB-3	Thoroughbred	1982	14.0943	F	North American Thoroughbred
29	KY0620	THRB-3	Thoroughbred	1982	13.6798	F	North American Thoroughbred
30	KY1205	THRB-3	Thoroughbred	1981	16.0173	F	North American Thoroughbred
31	KY1224	THRB-3	Thoroughbred	1980	14.6132	F	North American Thoroughbred
32	RC015	THRB-4	Thoroughbred	2001	14.647	F	North American Thoroughbred
33	RC017	THRB-4	Thoroughbred	2004	14.1795	F	North American Thoroughbred
34	RC051	THRB-4	Thoroughbred	2001	14.1191	M	North American Thoroughbred
35	RC075	THRB-4	Thoroughbred	2003	15.8134	F	North American Thoroughbred
36	RC077	THRB-4	Thoroughbred	2008	14.4817	F	North American Thoroughbred
37	RC094	THRB-4	Thoroughbred	2007	15.2677	F	North American Thoroughbred
38	Twilight	THRB-4	Thoroughbred	2004	39.0976	F	Cornell University, USA
39	SAMN01880951	THRB-4	Thoroughbred	2001	8.21523	M	SEOUL NATIONAL UNIVERSITY, South Korea
40	RC010	THRB-5	Thoroughbred	2015	14.3058	F	North American Thoroughbred
41	RC011	THRB-5	Thoroughbred	2016	14.559	F	North American Thoroughbred
42	RC040	THRB-5	Thoroughbred	2011	17.913	F	North American Thoroughbred
43	RC058	THRB-5	Thoroughbred	2013	15.5873	F	North American Thoroughbred
44	RC061	THRB-5	Thoroughbred	2014	14.3021	F	North American Thoroughbred
45	RC063	THRB-5	Thoroughbred	2020	15.7073	M	North American Thoroughbred
46	RC064	THRB-5	Thoroughbred	2016	15.5674	F	North American Thoroughbred
47	RC068	THRB-5	Thoroughbred	2011	17.1824	F	North American Thoroughbred
48	RC070	THRB-5	Thoroughbred	2015	14.6546	F	North American Thoroughbred
49	RC072	THRB-5	Thoroughbred	2014	16.0389	F	North American Thoroughbred
50	RC074	THRB-5	Thoroughbred	2012	14.3955	F	North American Thoroughbred
51	RC080	THRB-5	Thoroughbred	2010	14.4118	F	North American Thoroughbred
52	RC082	THRB-5	Thoroughbred	2010	16.1935	F	North American Thoroughbred
53	RC084	THRB-5	Thoroughbred	2017	13.9926	M	North American Thoroughbred
54	RC087	THRB-5	Thoroughbred	2018	28.6728	M	North American Thoroughbred
55	RC091	THRB-5	Thoroughbred	2013	14.6059	F	North American Thoroughbred
56	RC092	THRB-5	Thoroughbred	2014	15.55	F	North American Thoroughbred
57	RC095	THRB-5	Thoroughbred	2014	15.101	F	North American Thoroughbred
