# Supplementary material for: Demographic change and selection patterns in thoroughbred racing horses over the 20th century
Source: iScience. 2026 Jul 17;29(8):116830. doi: 10.1016/j.isci.2026.116830 (PMC13400855; doi:10.1016/j.isci.2026.116830)
Supplement: Table S10. Positively selected genes identified between ancient samples and modern Thoroughbred horses, ranked within the top 0.5% based on PBS analysis, related to Figure 3A [file mmc11.xlsx]

## Sheet: Table-S10
Table S10. Positively selected genes identified between ancient samples and modern Thoroughbred horses, ranked within the top 0.5% based on PBS analysis, related to Figure 3A.
Loci highlighted in bold indicate genes with prior evidence of functional relevance
Chromosome	Window-start	Window-end	PBS-value	source	feature	Gene_start	Gene_end	Gene_id	Gene_name
1	8740000	8790000	0.603547	ensembl	gene	8741957	8742244	ENSECAG00000049713	No Gene Name
1	8760000	8810000	0.644677	ensembl	gene	8776260	8780594	ENSECAG00000049259	No Gene Name
1	8800000	8850000	0.574361	ensembl	gene	8843003	8843716	ENSECAG00000050255	No Gene Name
1	15550000	15600000	0.523606	ensembl	gene	15551864	15552050	ENSECAG00000016231	HSPA12A
1	15550000	15600000	0.523606	ensembl	gene	15584268	15584417	ENSECAG00000000731	SPMIP5
1	15620000	15670000	0.527652	ensembl	gene	15621029	15621077	ENSECAG00000008197	PNLIPRP2
1	15640000	15690000	0.646632	ensembl	gene	15644533	15644581	ENSECAG00000016567	PNLIPRP1
1	15650000	15700000	0.6672	ensembl	gene	15662697	15662815	ENSECAG00000009446	PNLIP
1	15710000	15760000	0.617804	ensembl	gene	15757830	15758019	ENSECAG00000060204	No Gene Name
1	15710000	15760000	0.617804	ensembl	gene	15759008	15759223	ENSECAG00000053515	No Gene Name
1	15710000	15760000	0.617804	ensembl	gene	15727910	15728042	ENSECAG00000024805	PNLIPRP3
1	22630000	22680000	0.601639	ensembl	gene	22667430	22667603	ENSECAG00000057285	No Gene Name
1	42650000	42700000	0.419464	ensembl	gene	42651147	42651477	ENSECAG00000004701	CSTF2T
1	42700000	42750000	0.545957	ensembl	gene	42741589	42741694	ENSECAG00000056034	No Gene Name
1	46580000	46630000	0.426327	ensembl	gene	46623995	46624082	ENSECAG00000000633	ZWINT
1	47340000	47390000	0.859047	ensembl	gene	47388511	47388812	ENSECAG00000052515	No Gene Name
1	47530000	47580000	1.18323	ensembl	gene	47553784	47553859	ENSECAG00000046602	No Gene Name
1	47710000	47760000	0.720882	ensembl	gene	47752384	47752702	ENSECAG00000049040	No Gene Name
1	47710000	47760000	0.720882	ensembl	gene	47730519	47730666	ENSECAG00000054320	No Gene Name
1	47780000	47830000	0.832377	ensembl	gene	47782108	47786098	ENSECAG00000053214	No Gene Name
1	47820000	47870000	0.843993	ensembl	gene	47866727	47867567	ENSECAG00000048354	No Gene Name
1	47870000	47920000	0.811319	ensembl	gene	47900255	47900816	ENSECAG00000033695	No Gene Name
1	64880000	64930000	0.44032	ensembl	gene	64924529	64924622	ENSECAG00000010713	KCNMA1
1	85230000	85280000	0.701291	ensembl	gene	85261953	85262013	ENSECAG00000046168	No Gene Name
1	85570000	85620000	0.556958	ensembl	gene	85593522	85593835	ENSECAG00000044411	No Gene Name
1	94240000	94290000	0.450079	ensembl	gene	94241081	94241147	ENSECAG00000023093	ZNF710
1	94250000	94300000	0.474494	ensembl	gene	94266061	94266166	ENSECAG00000023388	ARPIN
1	94280000	94330000	0.370889	ensembl	gene	94329135	94329149	ENSECAG00000024044	AP3S2
1	122520000	122570000	0.457733	ensembl	gene	122521964	122522044	ENSECAG00000016415	MYO9A
2	60300000	60350000	0.398744	ensembl	gene	60299874	60300092	ENSECAG00000021133	FDFT1
2	60310000	60360000	0.400506	ensembl	gene	60311382	60311725	ENSECAG00000023820	CTSB
2	60430000	60480000	0.376489	ensembl	gene	60438608	60438665	ENSECAG00000037097	DEFB135
2	60450000	60500000	0.41046	ensembl	gene	60462571	60462628	ENSECAG00000043627	DEFB134
2	61450000	61500000	0.624829	ensembl	gene	61460902	61461045	ENSECAG00000023999	GLRA3
2	75220000	75270000	0.575659	ensembl	gene	75233580	75233732	ENSECAG00000006983	RAPGEF2
2	77890000	77940000	1.11453	ensembl	gene	77906860	77906939	ENSECAG00000047049	No Gene Name
2	77890000	77940000	1.11453	ensembl	gene	77935657	77935778	ENSECAG00000040256	No Gene Name
3	23540000	23590000	0.676111	ensembl	gene	23542166	23542370	ENSECAG00000012360	HYDIN
3	23610000	23660000	0.664603	ensembl	gene	23617517	23617667	ENSECAG00000012459	VAC14
3	23660000	23710000	0.448034	ensembl	gene	23709914	23709982	ENSECAG00000000217	MTSS2
3	23720000	23770000	0.421277	ensembl	gene	23738474	23738597	ENSECAG00000012327	IL34
3	23750000	23800000	0.417052	ensembl	gene	23799855	23799998	ENSECAG00000014053	SF3B3
3	23890000	23940000	0.490779	ensembl	gene	23890382	23890416	ENSECAG00000014431	COG4
3	23890000	23940000	0.490779	ensembl	gene	23891335	23891350	ENSECAG00000012351	FCSK
3	23890000	23940000	0.490779	ensembl	gene	23938112	23938450	ENSECAG00000023798	ST3GAL2
3	23970000	24020000	0.481454	ensembl	gene	24016792	24017081	ENSECAG00000008561	AARS1
3	23970000	24020000	0.481454	ensembl	gene	23986022	23986042	ENSECAG00000051660	DDX19A
3	23970000	24020000	0.481454	ensembl	gene	24002287	24002401	ENSECAG00000017635	DDX19B
3	24010000	24060000	0.457353	ensembl	gene	24046271	24047086	ENSECAG00000039860	EXOSC6
3	24090000	24140000	0.490799	ensembl	gene	24092761	24092765	ENSECAG00000023598	PDPR
3	24130000	24180000	0.42425	ensembl	gene	24178882	24179002	ENSECAG00000016433	GLG1
3	27970000	28020000	0.444163	ensembl	gene	28014374	28014527	ENSECAG00000016036	WWOX
3	40210000	40260000	0.378517	ensembl	gene	40211003	40211097	ENSECAG00000008379	DNAJB14
3	40250000	40300000	0.406073	ensembl	gene	40270308	40270438	ENSECAG00000017209	DAPP1
3	40250000	40300000	0.406073	ensembl	gene	40255783	40255865	ENSECAG00000013569	LAMTOR3
3	57990000	58040000	0.579468	ensembl	gene	57999290	57999805	ENSECAG00000017778	PRDM8
3	58020000	58070000	0.699114	ensembl	gene	58052078	58052109	ENSECAG00000017827	ANTXR2
3	58020000	58070000	0.699114	ensembl	gene	58034264	58034743	ENSECAG00000002184	No Gene Name
3	58350000	58400000	0.925409	ensembl	gene	58354598	58354749	ENSECAG00000059058	No Gene Name
3	58370000	58420000	1.16635	ensembl	gene	58410485	58410591	ENSECAG00000027462	U6
4	15930000	15980000	0.631723	ensembl	gene	15933263	15933324	ENSECAG00000027282	U7
4	16110000	16160000	0.951112	ensembl	gene	16124614	16124808	ENSECAG00000025044	ADCY1
4	16190000	16240000	0.656824	ensembl	gene	16195811	16195966	ENSECAG00000041305	No Gene Name
4	16200000	16250000	0.724046	ensembl	gene	16206428	16206791	ENSECAG00000014889	IGFBP1
4	16200000	16250000	0.724046	ensembl	gene	16226887	16226895	ENSECAG00000018104	IGFBP3
4	28280000	28330000	0.869424	ensembl	gene	28317526	28317640	ENSECAG00000007183	SEMA3E
4	37060000	37110000	0.650371	ensembl	gene	37097751	37098235	ENSECAG00000054946	No Gene Name
4	37060000	37110000	0.650371	ensembl	gene	37061533	37061722	ENSECAG00000022811	VPS50
4	37070000	37120000	0.512553	ensembl	gene	37116010	37116240	ENSECAG00000001570	CALCR
4	38570000	38620000	0.680141	ensembl	gene	38579691	38579823	ENSECAG00000015961	PPP1R9A
4	38680000	38730000	0.52632	ensembl	gene	38728293	38728338	ENSECAG00000000344	PON1
4	51270000	51320000	0.471208	ensembl	gene	51287987	51288071	ENSECAG00000018816	HDAC9
4	52790000	52840000	0.73911	ensembl	gene	52792537	52792769	ENSECAG00000047926	No Gene Name
4	52820000	52870000	0.773806	ensembl	gene	52847734	52847781	ENSECAG00000011338	ABCB5
4	52890000	52940000	0.681524	ensembl	gene	52913610	52913768	ENSECAG00000054779	No Gene Name
4	52890000	52940000	0.681524	ensembl	gene	52916511	52916738	ENSECAG00000040341	SP8
4	52970000	53020000	0.72268	ensembl	gene	52970929	52970956	ENSECAG00000048726	No Gene Name
4	52970000	53020000	0.72268	ensembl	gene	52971262	52971291	ENSECAG00000045145	No Gene Name
4	53040000	53090000	0.768029	ensembl	gene	53044351	53045833	ENSECAG00000045801	No Gene Name
4	53060000	53110000	0.824196	ensembl	gene	53105775	53105836	ENSECAG00000048255	No Gene Name
4	53060000	53110000	0.824196	ensembl	gene	53062421	53062613	ENSECAG00000029359	No Gene Name
4	53120000	53170000	0.790486	ensembl	gene	53148337	53148482	ENSECAG00000034831	No Gene Name
5	39760000	39810000	0.600009	ensembl	gene	39778304	39778348	ENSECAG00000000974	ADAR
5	39780000	39830000	0.527156	ensembl	gene	39829063	39829067	ENSECAG00000016633	CHRNB2
5	39790000	39840000	0.434845	ensembl	gene	39831632	39831685	ENSECAG00000016647	UBE2Q1
6	22470000	22520000	0.492912	ensembl	gene	22481049	22481253	ENSECAG00000009378	ASB18
6	22470000	22520000	0.492912	ensembl	gene	22519947	22520537	ENSECAG00000009419	IQCA1
6	32120000	32170000	0.561708	ensembl	gene	32127742	32127821	ENSECAG00000009337	TSPAN9
6	64510000	64560000	0.535722	ensembl	gene	64509815	64510018	ENSECAG00000012743	ANO6
6	64850000	64900000	0.427272	ensembl	gene	64855115	64855333	ENSECAG00000019032	ARID2
6	82810000	82860000	0.569531	ensembl	gene	82854864	82854933	ENSECAG00000026958	IRAK3
6	82810000	82860000	0.569531	ensembl	gene	82818609	82818807	ENSECAG00000006721	TMBIM4
6	82880000	82930000	0.56043	ensembl	gene	82928746	82935271	ENSECAG00000051216	No Gene Name
6	82880000	82930000	0.56043	ensembl	gene	82922160	82922483	ENSECAG00000057523	No Gene Name
6	82890000	82940000	0.466119	ensembl	gene	82937970	82938056	ENSECAG00000007536	HELB
8	4240000	4290000	1.31974	ensembl	gene	4271357	4272338	ENSECAG00000020446	No Gene Name
8	4310000	4360000	1.34554	ensembl	gene	4353186	4354030	ENSECAG00000042287	No Gene Name
8	4390000	4440000	1.31398	ensembl	gene	4438942	4443143	ENSECAG00000046729	No Gene Name
8	4390000	4440000	1.31398	ensembl	gene	4404091	4404309	ENSECAG00000040913	No Gene Name
8	4390000	4440000	1.31398	ensembl	gene	4434072	4434138	ENSECAG00000018460	No Gene Name
8	23510000	23560000	0.508588	ensembl	gene	23559709	23559857	ENSECAG00000016878	CCDC63
8	23510000	23560000	0.508588	ensembl	gene	23549232	23549234	ENSECAG00000007867	MYL2
8	23630000	23680000	0.432201	ensembl	gene	23658632	23658922	ENSECAG00000017228	PPP1CC
8	23640000	23690000	0.406122	ensembl	gene	23686604	23689995	ENSECAG00000022050	HVCN1
9	6230000	6280000	0.647828	ensembl	gene	6237664	6238549	ENSECAG00000059490	No Gene Name
9	6230000	6280000	0.647828	ensembl	gene	6231428	6231738	ENSECAG00000047936	No Gene Name
9	6230000	6280000	0.647828	ensembl	gene	6276083	6277358	ENSECAG00000048980	No Gene Name
9	6230000	6280000	0.647828	ensembl	gene	6268970	6269628	ENSECAG00000051287	No Gene Name
9	6330000	6380000	0.5982	ensembl	gene	6356235	6356349	ENSECAG00000022647	CHMP4C
9	6330000	6380000	0.5982	ensembl	gene	6335006	6335362	ENSECAG00000059460	No Gene Name
9	6330000	6380000	0.5982	ensembl	gene	6378212	6378266	ENSECAG00000051516	No Gene Name
9	6330000	6380000	0.5982	ensembl	gene	6331363	6331403	ENSECAG00000022445	SNX16
9	6340000	6390000	0.442942	ensembl	gene	6385421	6385565	ENSECAG00000004565	SLC10A5
10	59660000	59710000	0.733482	ensembl	gene	59661904	59667164	ENSECAG00000024499	FOXO3
10	59690000	59740000	0.809097	ensembl	gene	59698922	59699272	ENSECAG00000057320	No Gene Name
10	59700000	59750000	0.75976	ensembl	gene	59748142	59748320	ENSECAG00000057295	No Gene Name
10	71600000	71650000	0.627646	ensembl	gene	71616014	71616209	ENSECAG00000057282	No Gene Name
10	71600000	71650000	0.627646	ensembl	gene	71646771	71646809	ENSECAG00000043793	TRDN
11	31540000	31590000	0.505344	ensembl	gene	31542445	31542499	ENSECAG00000021838	C11H17orf67
11	31560000	31610000	0.506616	ensembl	gene	31561538	31561657	ENSECAG00000021851	DGKE
11	31640000	31690000	0.712077	ensembl	gene	31682819	31682893	ENSECAG00000000711	COIL
11	31640000	31690000	0.712077	ensembl	gene	31651821	31651889	ENSECAG00000054213	No Gene Name
11	31740000	31790000	0.831771	ensembl	gene	31741957	31742094	ENSECAG00000005781	SCPEP1
11	31750000	31800000	0.852725	ensembl	gene	31772468	31772496	ENSECAG00000059446	No Gene Name
11	31760000	31810000	0.732431	ensembl	gene	31803547	31803660	ENSECAG00000009841	AKAP1
11	31790000	31840000	0.628017	ensembl	gene	31839665	31841780	ENSECAG00000043952	No Gene Name
11	31890000	31940000	0.571152	ensembl	gene	31935765	31936577	ENSECAG00000053925	No Gene Name
12	35910000	35960000	0.644231	ensembl	gene	35920287	35920337	ENSECAG00000014550	AP2A2
12	35910000	35960000	0.644231	ensembl	gene	35945016	35945167	ENSECAG00000015992	MUC6
14	32120000	32170000	0.799391	ensembl	gene	32161236	32161570	ENSECAG00000036592	No Gene Name
14	32310000	32360000	0.827548	ensembl	gene	32187450	32427346	ENSECAG00000005159	No Gene Name
14	42220000	42270000	0.414754	ensembl	gene	42226210	42226338	ENSECAG00000009732	IL13
14	42220000	42270000	0.414754	ensembl	gene	42221313	42221346	ENSECAG00000008299	IL4
14	42290000	42340000	0.658858	ensembl	gene	42325088	42325231	ENSECAG00000016648	IL5
14	42290000	42340000	0.658858	ensembl	gene	42331140	42331338	ENSECAG00000057826	No Gene Name
14	42290000	42340000	0.658858	ensembl	gene	42327584	42327806	ENSECAG00000044800	No Gene Name
14	42290000	42340000	0.658858	ensembl	gene	42301052	42301203	ENSECAG00000010922	RAD50
14	42320000	42370000	0.449226	ensembl	gene	42367750	42367822	ENSECAG00000017794	IRF1
14	46790000	46840000	0.594279	ensembl	gene	46799882	46799985	ENSECAG00000007492	C14H5orf63
14	46790000	46840000	0.594279	ensembl	gene	46839228	46839460	ENSECAG00000007518	MARCHF3
14	46790000	46840000	0.594279	ensembl	gene	46826512	46828309	ENSECAG00000053526	No Gene Name
14	46790000	46840000	0.594279	ensembl	gene	46820991	46821068	ENSECAG00000052123	No Gene Name
14	46810000	46860000	0.577221	ensembl	gene	46847633	46847663	ENSECAG00000036855	No Gene Name
14	47120000	47170000	0.401734	ensembl	gene	47120167	47120373	ENSECAG00000009955	SPMIP10
14	47140000	47190000	0.547751	ensembl	gene	47141839	47141934	ENSECAG00000009967	PHAX
14	47160000	47210000	0.674104	ensembl	gene	47159873	47160005	ENSECAG00000010547	ALDH7A1
14	47160000	47210000	0.674104	ensembl	gene	47207369	47207809	ENSECAG00000017800	GRAMD2B
14	54460000	54510000	0.576764	ensembl	gene	54492968	54493013	ENSECAG00000031523	No Gene Name
15	33040000	33090000	0.593155	ensembl	gene	32982671	33164448	ENSECAG00000011006	TGFA
15	33080000	33130000	0.615756	ensembl	gene	33080291	33080400	ENSECAG00000011006	TGFA
17	10080000	10130000	0.482696	ensembl	gene	10080733	10080892	ENSECAG00000012371	ALOX5AP
17	10140000	10190000	0.57561	ensembl	gene	10143163	10143893	ENSECAG00000047876	No Gene Name
17	10150000	10200000	0.6464	ensembl	gene	10196113	10196242	ENSECAG00000014702	MEDAG
17	10150000	10200000	0.6464	ensembl	gene	10177486	10177831	ENSECAG00000037807	No Gene Name
17	18980000	19030000	0.470868	ensembl	gene	18981064	18981125	ENSECAG00000018146	VPS36
17	19020000	19070000	0.484538	ensembl	gene	19020703	19020772	ENSECAG00000017894	CKAP2
17	19040000	19090000	0.709113	ensembl	gene	19040518	19040572	ENSECAG00000021688	NEK3
17	19080000	19130000	0.782797	ensembl	gene	19122080	19122143	ENSECAG00000018321	ALG11
17	19080000	19130000	0.782797	ensembl	gene	19081219	19081419	ENSECAG00000014888	NEK5
17	19180000	19230000	0.853039	ensembl	gene	19192662	19193892	ENSECAG00000019943	ATP7B
17	20490000	20540000	0.726226	ensembl	gene	20491905	20492001	ENSECAG00000041165	No Gene Name
17	20570000	20620000	0.829254	ensembl	gene	20600108	20600309	ENSECAG00000052301	No Gene Name
17	20600000	20650000	0.77849	ensembl	gene	20643046	20643260	ENSECAG00000035289	No Gene Name
17	20700000	20750000	0.817759	ensembl	gene	20700476	20700537	ENSECAG00000055493	No Gene Name
17	20980000	21030000	0.850065	ensembl	gene	20983690	20983779	ENSECAG00000048321	No Gene Name
17	20980000	21030000	0.850065	ensembl	gene	20995426	20995947	ENSECAG00000047892	No Gene Name
17	21040000	21090000	0.714306	ensembl	gene	21041758	21041852	ENSECAG00000025521	MIR15A
17	21040000	21090000	0.714306	ensembl	gene	21041899	21041985	ENSECAG00000025361	No Gene Name
17	21070000	21120000	0.852866	ensembl	gene	21074915	21076135	ENSECAG00000047808	TRIM13
17	21160000	21210000	0.980183	ensembl	gene	21163366	21164215	ENSECAG00000043468	No Gene Name
17	21160000	21210000	0.980183	ensembl	gene	21161208	21161273	ENSECAG00000011472	SPRYD7
17	21180000	21230000	0.961371	ensembl	gene	21225688	21225884	ENSECAG00000047596	No Gene Name
17	21250000	21300000	1.015	ensembl	gene	21288936	21288980	ENSECAG00000015530	KPNA3
17	21390000	21440000	0.779165	ensembl	gene	21389820	21390053	ENSECAG00000054600	No Gene Name
17	21400000	21450000	0.912839	ensembl	gene	21407842	21408387	ENSECAG00000004611	ARL11
17	21400000	21450000	0.912839	ensembl	gene	21399517	21400937	ENSECAG00000052274	No Gene Name
17	21410000	21460000	0.93351	ensembl	gene	21413604	21413754	ENSECAG00000050203	No Gene Name
17	21410000	21460000	0.93351	ensembl	gene	21428633	21429351	ENSECAG00000051394	No Gene Name
17	21410000	21460000	0.93351	ensembl	gene	21456991	21457116	ENSECAG00000021791	RCBTB1
17	21490000	21540000	0.868725	ensembl	gene	21494805	21494868	ENSECAG00000014972	PHF11
17	21490000	21540000	0.868725	ensembl	gene	21526106	21526446	ENSECAG00000020357	SETDB2
17	21550000	21600000	0.732836	ensembl	gene	21596734	21596870	ENSECAG00000045480	No Gene Name
17	21680000	21730000	1.08019	ensembl	gene	21686186	21686245	ENSECAG00000000879	CAB39L
17	21690000	21740000	0.919263	ensembl	gene	21733110	21733153	ENSECAG00000020688	CDADC1
17	21740000	21790000	0.796589	ensembl	gene	21789696	21790412	ENSECAG00000049541	No Gene Name
17	21810000	21860000	0.681433	ensembl	gene	21811843	21812731	ENSECAG00000035160	MLNR
17	21810000	21860000	0.681433	ensembl	gene	21818657	21818819	ENSECAG00000055164	No Gene Name
17	21810000	21860000	0.681433	ensembl	gene	21824832	21826989	ENSECAG00000058515	No Gene Name
17	21840000	21890000	0.719644	ensembl	gene	21854303	21854389	ENSECAG00000023697	FNDC3A
17	21950000	22000000	0.653658	ensembl	gene	21956316	21956759	ENSECAG00000054403	No Gene Name
17	22030000	22080000	0.615619	ensembl	gene	22048474	22048589	ENSECAG00000040806	U2
17	22170000	22220000	0.574219	ensembl	gene	22211848	22212052	ENSECAG00000004678	CYSLTR2
17	46010000	46060000	0.776018	ensembl	gene	46019031	46019124	ENSECAG00000054167	No Gene Name
17	73540000	73590000	0.811283	ensembl	gene	73542724	73542761	ENSECAG00000046726	No Gene Name
17	73540000	73590000	0.811283	ensembl	gene	73556341	73556350	ENSECAG00000043295	No Gene Name
17	73550000	73600000	0.683287	ensembl	gene	73591851	73592145	ENSECAG00000033483	No Gene Name
18	41670000	41720000	0.507792	ensembl	gene	41716573	41716920	ENSECAG00000019097	TANK
18	41850000	41900000	0.577438	ensembl	gene	41874629	41874631	ENSECAG00000053844	PSMD14
18	41920000	41970000	0.527725	ensembl	gene	41964732	41965423	ENSECAG00000002502	TBR1
18	42300000	42350000	0.611187	ensembl	gene	42328285	42328464	ENSECAG00000046896	No Gene Name
18	42360000	42410000	0.623029	ensembl	gene	42393093	42393165	ENSECAG00000017357	DPP4
18	42360000	42410000	0.623029	ensembl	gene	42363723	42363896	ENSECAG00000013465	SLC4A10
18	42500000	42550000	0.445004	ensembl	gene	42544543	42544702	ENSECAG00000005660	GCG
18	49480000	49530000	0.595207	ensembl	gene	49479874	49480002	ENSECAG00000006675	UBR3
18	49860000	49910000	0.79247	ensembl	gene	49873263	49873418	ENSECAG00000000293	MYO3B
18	49860000	49910000	0.79247	ensembl	gene	49898457	49899358	ENSECAG00000046126	No Gene Name
18	49860000	49910000	0.79247	ensembl	gene	49898593	49899321	ENSECAG00000044722	No Gene Name
21	17280000	17330000	0.553714	ensembl	gene	17316447	17316535	ENSECAG00000014116	SLC38A9
22	1020000	1070000	0.66804	ensembl	gene	1020965	1021633	ENSECAG00000054983	No Gene Name
22	4900000	4950000	0.442287	ensembl	gene	4929736	4929827	ENSECAG00000004364	CFAP61
23	24540000	24590000	0.451868	ensembl	gene	24554881	24554914	ENSECAG00000011075	RFX3
23	24890000	24940000	0.511909	ensembl	gene	24910458	24910619	ENSECAG00000020544	GLIS3
25	19050000	19100000	0.668722	ensembl	gene	19052801	19053058	ENSECAG00000031306	No Gene Name
25	19060000	19110000	0.597391	ensembl	gene	19104105	19104137	ENSECAG00000020621	ZNF618
28	15720000	15770000	0.581031	ensembl	gene	15724910	15725766	ENSECAG00000049658	No Gene Name
28	15740000	15790000	0.687018	ensembl	gene	15744071	15744154	ENSECAG00000000152	KITLG
28	26140000	26190000	0.426068	ensembl	gene	26142242	26142347	ENSECAG00000013480	ANO4
28	26180000	26230000	0.47792	ensembl	gene	26180507	26180610	ENSECAG00000013230	SLC5A8
