# Supplementary material for: Demographic change and selection patterns in thoroughbred racing horses over the 20th century
Source: iScience. 2026 Jul 17;29(8):116830. doi: 10.1016/j.isci.2026.116830 (PMC13400855; doi:10.1016/j.isci.2026.116830)
Supplement: Table S11. Selection candidates corresponding to loci previously associated with traits such as athletic performance, energy metabolism, and skeletal muscle biology in non-Thoroughbred horses or other species [file mmc12.xlsx]

## Sheet: Table-S11
Table S11. Selection candidates corresponding to loci previously associated with traits such as athletic performance, energy metabolism, and skeletal muscle biology in non-Thoroughbred horses or other species.
Chromosome	Window_start	Window_end	Gene ID	Gene Name
1	122520000	122570000	ENSECAG00000016415	MYO9A
1	46580000	46630000	ENSECAG00000000633	ZWINT
4	16110000	16160000	ENSECAG00000025044	ADCY1
4	16200000	16250000	ENSECAG00000018104	IGFBP3		73
4	28280000	28330000	ENSECAG00000007183	SEMA3E
4	16200000	16250000	ENSECAG00000014889	IGFBP1
8	4240000	4290000	ENSECAG00000020446	Not available
10	71600000	71650000	ENSECAG00000043793	TRDN
10	59660000	59710000	ENSECAG00000024499	FOXO3
14	42220000	42270000	ENSECAG00000009732	IL13
14	42290000	42340000	ENSECAG00000016648	IL5
14	42220000	42270000	ENSECAG00000008299	IL4
14	47160000	47210000	ENSECAG00000017800	GRAMD2B
14	47140000	47190000	ENSECAG00000009967	PHAX
14	47160000	47210000	ENSECAG00000010547	ALDH7A1
14	46790000	46840000	ENSECAG00000007518	MARCHF3
14	42320000	42370000	ENSECAG00000017794	IRF1
14	42290000	42340000	ENSECAG00000010922	RAD50
17	21680000	21730000	ENSECAG00000000879	CAB39L
17	21690000	21740000	ENSECAG00000020688	CDADC1
17	21250000	21300000	ENSECAG00000015530	KPNA3
17	21400000	21450000	ENSECAG00000004611	ARL11
17	22170000	22220000	ENSECAG00000004678	CYSLTR2
17	21160000	21210000	ENSECAG00000011472	SPRYD7
17	21490000	21540000	ENSECAG00000020357	SETDB2
17	21070000	21120000	ENSECAG00000047808	TRIM13
17	21410000	21460000	ENSECAG00000021791	RCBTB1
17	21040000	21090000	ENSECAG00000025521	MIR15A
17	21810000	21860000	ENSECAG00000035160	MLNR
17	21840000	21890000	ENSECAG00000023697	FNDC3A
18	49860000	49910000	ENSECAG00000000293	MYO3B
