# Supplementary material for: Demographic change and selection patterns in thoroughbred racing horses over the 20th century
Source: iScience. 2026 Jul 17;29(8):116830. doi: 10.1016/j.isci.2026.116830 (PMC13400855; doi:10.1016/j.isci.2026.116830)
Supplement: Table S12. Positively selected genes identified in a subset of N = 57 modern Thoroughbred genomes, using the iHS method44 [file mmc13.xlsx]

## Sheet: Table-S12
Table S12. Positively selected genes identified in a subset of N=57 modern Thoroughbred genomes, using the iHS method.
Loci highlighted in bold indicate genes with prior evidence of functional relevance
Chromosome	Window-start	Window-end	iHS-value	source	feature	Gene_start	Gene_end	Gene_id	Name
1	114350001	114400001	7.97211	ensembl	gene	114203900	114558344	ENSECAG00000009637	OCA2
1	46600001	46650001	7.1793	ensembl	gene	46623995	46840431	ENSECAG00000000633	ZWINT
1	44500001	44550001	6.90629	ensembl	gene	44471420	46092194	ENSECAG00000019573	PCDH15
1	33600001	33650001	6.42577	ensembl	gene	33605055	33671196	ENSECAG00000016847	ALDH18A1
1	113700001	113750001	5.93732	ensembl	gene	113346254	113938380	ENSECAG00000018053	GABRG3
1	27100001	27150001	5.86672	ensembl	gene	27099776	27105758	ENSECAG00000028196	ATP5MK
1	27100001	27150001	5.86672	ensembl	gene	27102414	27102538	ENSECAG00000025603	eca-mir-1307
1	27100001	27150001	5.86672	ensembl	gene	27056271	27100130	ENSECAG00000020507	PDCD11
1	27100001	27150001	5.86672	ensembl	gene	27105747	27119524	ENSECAG00000005853	TAF5
1	10250001	10300001	5.57472	ensembl	gene	10264588	10275021	ENSECAG00000002143	C1H10orf120
1	72200001	72250001	5.42741	ensembl	gene	72170345	72201098	ENSECAG00000022541	ZNF25
1	124800001	124850001	5.37494	ensembl	gene	124785744	124917605	ENSECAG00000014998	GLCE
1	146800001	146850001	5.13248	ensembl	gene	146784891	146803694	ENSECAG00000020759	CATSPER2
1	146800001	146850001	5.13248	ensembl	gene	146843383	146889965	ENSECAG00000015951	PPIP5K1
1	146800001	146850001	5.13248	ensembl	gene	146821357	146839920	ENSECAG00000009715	STRC
1	121400001	121450001	5.10678	ensembl	gene	121333010	121578813	ENSECAG00000024743	NEO1
1	120800001	120850001	4.71839	ensembl	gene	120829004	120846504	ENSECAG00000024937	TBC1D21
1	72000001	72050001	4.65434	ensembl	gene	72004152	72042230	ENSECAG00000008481	ZNF248
1	122850001	122900001	4.60658	ensembl	gene	122651458	123199516	ENSECAG00000022944	THSD4
1	125050001	125100001	4.3694	ensembl	gene	125025108	125075171	ENSECAG00000018409	NOX5
1	33550001	33600001	4.31024	ensembl	gene	33568105	33593369	ENSECAG00000016594	TCTN3
1	115500001	115550001	4.14698	ensembl	gene	115463890	115544720	ENSECAG00000018130	ZFAND6
1	65000001	65050001	4.13903	ensembl	gene	64624903	65338595	ENSECAG00000010713	KCNMA1
1	79950001	80000001	4.09246	ensembl	gene	79932186	80276562	ENSECAG00000001262	DISC1
1	179250001	179300001	4.09174	ensembl	gene	179290362	179657124	ENSECAG00000024060	LRFN5
1	121300001	121350001	3.98381	ensembl	gene	121273342	121316978	ENSECAG00000018537	HCN4
1	50400001	50450001	3.94596	ensembl	gene	49915301	50542995	ENSECAG00000009700	ANK3
2	68500001	68550001	4.25229	ensembl	gene	68197834	68668164	ENSECAG00000024906	SPOCK3
2	36450001	36500001	4.02383	ensembl	gene	36456435	36509325	ENSECAG00000011196	PADI4
2	36450001	36500001	4.02383	ensembl	gene	36420838	36455893	ENSECAG00000024364	RCC2
3	40200001	40250001	5.77322	ensembl	gene	40168734	40222159	ENSECAG00000008379	DNAJB14
3	40200001	40250001	5.77322	ensembl	gene	40224142	40259668	ENSECAG00000013569	LAMTOR3
3	26400001	26450001	5.37616	ensembl	gene	26440135	26567398	ENSECAG00000019006	ADAMTS18
3	48550001	48600001	4.66497	ensembl	gene	48126035	49339778	ENSECAG00000011463	CCSER1
3	111200001	111250001	4.64119	ensembl	gene	111232847	111286983	ENSECAG00000010410	BOD1L1
3	116200001	116250001	3.95226	ensembl	gene	116084307	116225403	ENSECAG00000013951	PPP2R2C
3	70900001	70950001	3.91775	ensembl	gene	70756743	71114518	ENSECAG00000000530	EPHA5
4	34450001	34500001	5.83634	ensembl	gene	34466084	34547565	ENSECAG00000047053	PTTG1IP2
4	19800001	19850001	5.53603	ensembl	gene	19753217	19909191	ENSECAG00000016511	ZPBP
4	38550001	38600001	5.18374	ensembl	gene	38408592	38988733	ENSECAG00000015961	PPP1R9A
4	1700001	1750001	5.01833	ensembl	gene	1661484	2906458	ENSECAG00000008564	MAGI2
4	47250001	47300001	5.0153	ensembl	gene	47042558	47716421	ENSECAG00000000310	DGKB
4	89150001	89200001	4.75656	ensembl	gene	89142427	89168760	ENSECAG00000014454	STRA8
4	31800001	31850001	4.32125	ensembl	gene	31822442	32058647	ENSECAG00000017842	ABCB1
4	8750001	8800001	3.96911	ensembl	gene	8714239	9444326	ENSECAG00000005250	STARD3NL
5	7750001	7800001	5.02269	ensembl	gene	7792131	8406923	ENSECAG00000010369	DNM3
5	7750001	7800001	5.02269	ensembl	gene	7770110	7792230	ENSECAG00000018565	METTL13
5	7750001	7800001	5.02269	ensembl	gene	7720601	7750609	ENSECAG00000013165	VAMP4
6	36350001	36400001	7.19046	ensembl	gene	36382326	36436742	ENSECAG00000003106	C3AR1
6	36350001	36400001	7.19046	ensembl	gene	36308102	36391889	ENSECAG00000012978	NECAP1
6	40300001	40350001	5.19318	ensembl	gene	40329503	40338377	ENSECAG00000038335	SMIM10L1
6	40300001	40350001	5.19318	ensembl	gene	40346190	40347641	ENSECAG00000036288	TAS2R42
6	73000001	73050001	4.77838	ensembl	gene	73008554	73009507	ENSECAG00000040570	OR6C1U
6	73000001	73050001	4.77838	ensembl	gene	73020166	73021104	ENSECAG00000028251	OR6C7M
6	85900001	85950001	4.66164	ensembl	gene	85776170	85932838	ENSECAG00000021652	RAB3IP
6	350001	400001	4.65717	ensembl	gene	197615	413488	ENSECAG00000024348	UNC80
6	72900001	72950001	4.35192	ensembl	gene	72925379	72926329	ENSECAG00000004076	OR10A7
6	72900001	72950001	4.35192	ensembl	gene	72938482	72939453	ENSECAG00000035925	OR6C329
6	72900001	72950001	4.35192	ensembl	gene	72906413	72907350	ENSECAG00000041186	OR6C74EP
6	60550001	60600001	4.29296	ensembl	gene	60589555	60928070	ENSECAG00000011240	CNTN1
6	73100001	73150001	3.98084	ensembl	gene	73146972	73147907	ENSECAG00000030457	OR6C207
7	76900001	76950001	5.91452	ensembl	gene	76920733	76921785	ENSECAG00000036725	OR52H20
7	53050001	53100001	5.47007	ensembl	gene	53017345	53082724	ENSECAG00000038038	OR7D20
7	77100001	77150001	4.806	ensembl	gene	77108067	77109014	ENSECAG00000005353	OR56A3
7	77100001	77150001	4.806	ensembl	gene	77133428	77134387	ENSECAG00000005522	OR56B2
7	79300001	79350001	4.54563	ensembl	gene	79311470	79312414	ENSECAG00000038418	OR5P2B
7	79300001	79350001	4.54563	ensembl	gene	79319040	79319969	ENSECAG00000035694	OR5P96
7	53400001	53450001	4.40035	ensembl	gene	53400256	53412710	ENSECAG00000022001	ZNF317
7	74600001	74650001	4.38838	ensembl	gene	74608452	74654443	ENSECAG00000008318	TRIM68
7	76000001	76050001	4.35502	ensembl	gene	75980802	76036604	ENSECAG00000055864	OR52A1J
7	76000001	76050001	4.35502	ensembl	gene	76049991	76050941	ENSECAG00000031267	OR52A5
7	76000001	76050001	4.35502	ensembl	gene	76022099	76026601	ENSECAG00000052304	OR52A5F
7	76250001	76300001	4.26779	ensembl	gene	76275971	76276915	ENSECAG00000001930	OR51A42C
7	76250001	76300001	4.26779	ensembl	gene	76287293	76288240	ENSECAG00000001990	OR51I4
7	78450001	78500001	4.2663	ensembl	gene	78459142	78556175	ENSECAG00000033995	OR10A5K
7	75350001	75400001	4.19291	ensembl	gene	75382729	75383664	ENSECAG00000050911	OR52A30
7	75350001	75400001	4.19291	ensembl	gene	75362568	75363503	ENSECAG00000022745	OR52E3
7	76150001	76200001	4.16914	ensembl	gene	76188017	76198360	ENSECAG00000001219	OR51B22P
7	70700001	70750001	4.01725	ensembl	gene	70697169	70773125	ENSECAG00000004615	MAP6
8	40900001	40950001	5.80205	ensembl	gene	40936531	40960646	ENSECAG00000026894	CIDEA
8	40900001	40950001	5.80205	ensembl	gene	40870420	40912333	ENSECAG00000016535	TUBB6
8	4750001	4800001	4.53972	ensembl	gene	4769076	4769167	ENSECAG00000043596	U2
8	41100001	41150001	4.41699	ensembl	gene	41128685	41275733	ENSECAG00000005343	GNAL
8	41100001	41150001	4.41699	ensembl	gene	41060425	41131151	ENSECAG00000023035	MPPE1
8	76100001	76150001	4.36036	ensembl	gene	76095445	76236709	ENSECAG00000015950	CCDC68
8	4850001	4900001	4.25136	ensembl	gene	4859903	4985764	ENSECAG00000021648	THAP7
8	41150001	41200001	4.09425	ensembl	gene	41156807	41159804	ENSECAG00000044635	CHMP1B
8	40950001	41000001	3.95832	ensembl	gene	40988695	41038988	ENSECAG00000017598	IMPA2
9	33350001	33400001	6.34908	ensembl	gene	33316035	34179038	ENSECAG00000000087	SNTG1
9	42500001	42550001	4.94913	ensembl	gene	42513030	42586929	ENSECAG00000021949	RAD54B
9	39050001	39100001	4.7193	ensembl	gene	39079025	39169763	ENSECAG00000008174	TMEM64
9	30950001	31000001	4.69256	ensembl	gene	30935523	30967777	ENSECAG00000014442	OPRK1
9	81700001	81750001	4.02084	ensembl	gene	81122600	81745202	ENSECAG00000024191	TRAPPC9
10	15000001	15050001	5.24492	ensembl	gene	15005202	15055779	ENSECAG00000018247	ZNF404
10	51550001	51600001	5.20299	ensembl	gene	51558977	51629240	ENSECAG00000016044	FAXC
10	14650001	14700001	4.69334	ensembl	gene	14678695	14693273	ENSECAG00000010891	ETHE1
10	14650001	14700001	4.69334	ensembl	gene	14622035	14702558	ENSECAG00000008763	LYPD3
10	14650001	14700001	4.69334	ensembl	gene	14648483	14677899	ENSECAG00000010158	PHLDB3
10	6750001	6800001	4.30143	ensembl	gene	6753020	6771191	ENSECAG00000013121	ATP4A
10	6750001	6800001	4.30143	ensembl	gene	6742328	6753598	ENSECAG00000003757	GAPDHS
10	6750001	6800001	4.30143	ensembl	gene	6789056	6851448	ENSECAG00000057801	PMIS2
10	6750001	6800001	4.30143	ensembl	gene	6753574	6756307	ENSECAG00000011975	TMEM147
10	53500001	53550001	4.21695	ensembl	gene	53360694	54008391	ENSECAG00000020215	GRIK2
10	57750001	57800001	4.11857	ensembl	gene	57534475	57878312	ENSECAG00000015079	CRYBG1
11	47300001	47350001	4.63007	ensembl	gene	47297222	47304372	ENSECAG00000041048	OR1R1P
11	47300001	47350001	4.63007	ensembl	gene	47212204	47304455	ENSECAG00000040679	OR3A2
11	16800001	16850001	4.24748	ensembl	gene	16673868	17067701	ENSECAG00000008824	EFCAB3
12	16950001	17000001	6.09893	ensembl	gene	16994318	17118864	ENSECAG00000042141	OR4A47F
12	16950001	17000001	6.09893	ensembl	gene	16968062	16982660	ENSECAG00000006467	OR4A47J
12	17150001	17200001	5.14402	ensembl	gene	17165393	17184958	ENSECAG00000038754	OR4A2F
12	17150001	17200001	5.14402	ensembl	gene	17146207	17157052	ENSECAG00000038758	OR4X2C
12	14500001	14550001	4.59553	ensembl	gene	14515251	14516192	ENSECAG00000057300	OR5W1G
12	15500001	15550001	4.59147	ensembl	gene	15521233	15538165	ENSECAG00000005045	OR8J3H
12	33750001	33800001	3.97714	ensembl	gene	33770376	33806723	ENSECAG00000023320	ACTE1
12	20550001	20600001	3.94558	ensembl	gene	20519348	20552484	ENSECAG00000016640	P2RX3
12	13500001	13550001	3.9201	ensembl	gene	13524445	13525387	ENSECAG00000007667	OR5G37P
13	19200001	19250001	4.77284	ensembl	gene	19184324	19227673	ENSECAG00000016930	ZNF713
13	6250001	6300001	4.75964	ensembl	gene	6288595	6437298	ENSECAG00000017400	SMURF1
13	6250001	6300001	4.75964	ensembl	gene	6184329	6301719	ENSECAG00000010540	TRRAP
13	19150001	19200001	4.46324	ensembl	gene	19121454	19151928	ENSECAG00000024721	NIPSNAP2
13	30750001	30800001	4.41318	ensembl	gene	30775732	30841683	ENSECAG00000008870	ABCC6
14	900001	950001	5.76787	ensembl	gene	818153	908468	ENSECAG00000014786	MGAT1
14	16400001	16450001	5.4473	ensembl	gene	16070841	16610439	ENSECAG00000018846	NUDCD2
14	72000001	72050001	5.30564	ensembl	gene	71967587	72056257	ENSECAG00000003636	ERAP1
14	93400001	93450001	4.67803	ensembl	gene	93449395	93471305	ENSECAG00000015365	GCSAML
14	93400001	93450001	4.67803	ensembl	gene	93416306	93438542	ENSECAG00000015329	OR9E4
14	93350001	93400001	4.50031	ensembl	gene	93362773	93377174	ENSECAG00000015185	AK6
14	93350001	93400001	4.50031	ensembl	gene	93330299	93363194	ENSECAG00000011029	RAD17
14	93350001	93400001	4.50031	ensembl	gene	93366478	93367711	ENSECAG00000056130	TAF9
14	42900001	42950001	4.41607	ensembl	gene	42883508	42981835	ENSECAG00000016913	MEIKIN
14	22400001	22450001	4.09675	ensembl	gene	22414798	22972035	ENSECAG00000018172	MRPL22
15	13150001	13200001	5.93922	ensembl	gene	13118175	13169059	ENSECAG00000001234	MRPS5
15	1450001	1500001	5.72682	ensembl	gene	1469731	1481617	ENSECAG00000008834	SULT1C4
15	38900001	38950001	4.70894	ensembl	gene	38874622	39352060	ENSECAG00000019956	WDPCP
15	1050001	1100001	4.37778	ensembl	gene	997072	1081988	ENSECAG00000021839	CCDC138
15	1050001	1100001	4.37778	ensembl	gene	1083064	1172324	ENSECAG00000008458	RANBP2
15	950001	1000001	4.30986	ensembl	gene	860930	958445	ENSECAG00000020232	EDAR
15	76400001	76450001	4.16942	ensembl	gene	76380938	76439863	ENSECAG00000017085	MATN3
15	76400001	76450001	4.16942	ensembl	gene	76441591	76496123	ENSECAG00000018258	WDR35
15	10300001	10350001	4.11458	ensembl	gene	10346379	10356461	ENSECAG00000008543	LYG1
16	49900001	49950001	5.32041	ensembl	gene	49892666	49943132	ENSECAG00000020294	DCLK3
16	75700001	75750001	5.21424	ensembl	gene	75616839	75754919	ENSECAG00000021932	NMNAT3
16	70750001	70800001	4.75777	ensembl	gene	70766947	70859417	ENSECAG00000015689	CDV3
16	70750001	70800001	4.75777	ensembl	gene	70780042	70858593	ENSECAG00000015739	TOPBP1
16	17750001	17800001	4.71434	ensembl	gene	17478258	17793591	ENSECAG00000013575	CNTN3
16	14950001	15000001	4.45614	ensembl	gene	14287255	15157938	ENSECAG00000009769	CNTN4
16	14900001	14950001	4.14675	ensembl	gene	14287255	15157938	ENSECAG00000009769	CNTN4
17	21350001	21400001	5.57836	ensembl	gene	21338509	21379745	ENSECAG00000021272	EBPL
17	16250001	16300001	4.30133	ensembl	gene	16271879	16305248	ENSECAG00000023841	POSTN
17	4100001	4150001	3.91485	ensembl	gene	4023940	4109273	ENSECAG00000000755	SACS
18	61900001	61950001	5.27751	ensembl	gene	61922174	62234348	ENSECAG00000011071	ZNF804A
18	49050001	49100001	4.89059	ensembl	gene	49097267	49124785	ENSECAG00000007520	BBS5
18	47550001	47600001	4.33327	ensembl	gene	47207804	47704190	ENSECAG00000002755	B3GALT1
18	26050001	26100001	4.01561	ensembl	gene	26030605	26137538	ENSECAG00000018188	KYNU
19	39400001	39450001	5.45641	ensembl	gene	39403812	39463337	ENSECAG00000008906	PARP15
19	39400001	39450001	5.45641	ensembl	gene	39449100	39449205	ENSECAG00000025558	U6
19	31900001	31950001	5.04105	ensembl	gene	31799611	32352398	ENSECAG00000024399	FGF12
19	150001	200001	5.00842	ensembl	gene	97800	500326	ENSECAG00000006802	KCNAB1
19	17350001	17400001	4.92921	ensembl	gene	16713354	18005503	ENSECAG00000016282	NAALADL2
19	47200001	47250001	4.53223	ensembl	gene	47198783	47304784	ENSECAG00000020163	CFAP44
19	42250001	42300001	4.34753	ensembl	gene	42163072	42344647	ENSECAG00000010048	IGSF11
20	32050001	32100001	5.90534	ensembl	gene	32093510	32094351	ENSECAG00000057724	MCCD1
20	24550001	24600001	5.57583	ensembl	gene	24548137	24597959	ENSECAG00000006404	SLC17A3
20	27100001	27150001	5.33132	ensembl	gene	27114962	27115903	ENSECAG00000042290	OR2B6
20	27100001	27150001	5.33132	ensembl	gene	27127617	27128543	ENSECAG00000008027	OR2W4
20	27250001	27300001	5.06412	ensembl	gene	27276291	27277229	ENSECAG00000032163	OR2B8G
20	30400001	30450001	4.69018	ensembl	gene	30446198	30457219	ENSECAG00000015974	TRIM39
20	26000001	26050001	4.65937	ensembl	gene	26010866	26011768	ENSECAG00000001085	EQUCABV1R910
20	26000001	26050001	4.65937	ensembl	gene	26041036	26041908	ENSECAG00000037443	EQUCABV1R911
20	28550001	28600001	4.13705	ensembl	gene	28571187	28572117	ENSECAG00000021226	OR2J3IP
20	28550001	28600001	4.13705	ensembl	gene	28549136	28550074	ENSECAG00000037397	OR2N1
20	8150001	8200001	4.12817	ensembl	gene	8113466	8154037	ENSECAG00000014820	DSP
20	8150001	8200001	4.12817	ensembl	gene	8157870	8175335	ENSECAG00000026937	SNRNP48
20	34250001	34300001	4.125	ensembl	gene	34290506	34302732	ENSECAG00000020976	HLA-DOB
20	33600001	33650001	4.08703	ensembl	gene	33598331	33603056	ENSECAG00000012660	HLA-DRA
20	29550001	29600001	3.99286	ensembl	gene	29599626	29600564	ENSECAG00000030050	OR2H1E
20	29550001	29600001	3.99286	ensembl	gene	29574054	29577127	ENSECAG00000047380	OR2I1P
20	29550001	29600001	3.99286	ensembl	gene	29578356	29581098	ENSECAG00000006853	UBD
21	8050001	8100001	5.92283	ensembl	gene	8035266	8079220	ENSECAG00000035731	SREK1
22	1200001	1250001	6.04943	ensembl	gene	1176611	1364239	ENSECAG00000006421	SYNDIG1
22	22800001	22850001	4.66116	ensembl	gene	22820135	22821970	ENSECAG00000030536	DEFB127
22	22800001	22850001	4.66116	ensembl	gene	22796492	22801120	ENSECAG00000011913	DEFB128
22	32600001	32650001	4.61153	ensembl	gene	32625525	33634617	ENSECAG00000021728	PTPRT
22	22900001	22950001	4.60631	ensembl	gene	22943207	22945137	ENSECAG00000031740	DEFB115
22	23100001	23150001	4.33187	ensembl	gene	23113812	23115401	ENSECAG00000033373	DEFB121
22	28300001	28350001	4.23357	ensembl	gene	28344791	28420400	ENSECAG00000024316	RBL1
22	28300001	28350001	4.23357	ensembl	gene	28267581	28333165	ENSECAG00000008959	SAMHD1
22	28250001	28300001	4.12421	ensembl	gene	28165873	28257183	ENSECAG00000019507	MTCL2
22	28250001	28300001	4.12421	ensembl	gene	28261180	28287643	ENSECAG00000008789	TLDC2
22	22750001	22800001	4.08095	ensembl	gene	22763876	22766107	ENSECAG00000009931	DEFB129
22	28100001	28150001	4.06937	ensembl	gene	28093438	28162140	ENSECAG00000016390	NDRG3
22	28050001	28100001	3.93703	ensembl	gene	28056966	28069352	ENSECAG00000010948	RAB5IF
22	28050001	28100001	3.93703	ensembl	gene	28057776	28090188	ENSECAG00000014135	SLA2
23	25400001	25450001	5.341	ensembl	gene	24806141	25449095	ENSECAG00000020544	GLIS3
23	25400001	25450001	5.341	ensembl	gene	25350127	25521147	ENSECAG00000010935	SLC1A1
23	34950001	35000001	3.91186	ensembl	gene	34957054	35023525	ENSECAG00000012666	PSIP1
23	34950001	35000001	3.91186	ensembl	gene	34944992	34984505	ENSECAG00000006422	SNAPC3
24	42350001	42400001	4.82532	ensembl	gene	42369100	42369242	ENSECAG00000039770	eca-mir-8954
24	42350001	42400001	4.82532	ensembl	gene	42369799	42530488	ENSECAG00000012315	EVL
24	5500001	5550001	4.16184	ensembl	gene	5253997	5500406	ENSECAG00000013530	SLC35F4
24	4150001	4200001	3.968	ensembl	gene	4042045	4220451	ENSECAG00000015134	PELI2
26	17500001	17550001	4.19628	ensembl	gene	17464357	17592870	ENSECAG00000005221	TMPRSS15
27	17950001	18000001	4.99002	ensembl	gene	17501268	18563249	ENSECAG00000000120	SGCZ
27	2800001	2850001	4.27821	ensembl	gene	2805610	2819003	ENSECAG00000000024	CHRNA6
27	2800001	2850001	4.27821	ensembl	gene	2828052	2863500	ENSECAG00000000043	CHRNB3
28	41100001	41150001	4.28405	ensembl	gene	40982412	41241802	ENSECAG00000007792	EFCAB6
28	5500001	5550001	4.2708	ensembl	gene	5461636	5574274	ENSECAG00000006626	ZDHHC17
28	4350001	4400001	4.26403	ensembl	gene	4343313	4382733	ENSECAG00000049297	GLIPR1L2
28	42350001	42400001	4.20928	ensembl	gene	42291147	42365305	ENSECAG00000023036	KIAA0930
28	42350001	42400001	4.20928	ensembl	gene	42383193	42399542	ENSECAG00000009125	UPK3A
28	4300001	4350001	3.96589	ensembl	gene	4284888	4323990	ENSECAG00000015592	GLIPR1L1
29	13650001	13700001	4.1805	ensembl	gene	13104698	13811220	ENSECAG00000000015	KIAA1217
29	21400001	21450001	4.17209	ensembl	gene	21300258	21502928	ENSECAG00000010777	FAM107B
30	16950001	17000001	6.22932	ensembl	gene	16590523	17354971	ENSECAG00000012753	USH2A
30	6000001	6050001	4.75288	ensembl	gene	5353104	6113527	ENSECAG00000039494	SMYD3
31	8600001	8650001	4.287	ensembl	gene	8586240	8618280	ENSECAG00000011797	SOD2
