# Supplementary material for: Demographic change and selection patterns in thoroughbred racing horses over the 20th century
Source: iScience. 2026 Jul 17;29(8):116830. doi: 10.1016/j.isci.2026.116830 (PMC13400855; doi:10.1016/j.isci.2026.116830)
Supplement: Table S13. Positively selected genes identified between modern Thoroughbred horses before and after 2000, ranked within the top 0.5% based on PBS analysis, related to Figure 3B [file mmc14.xlsx]

## Sheet: Table-S13
Table S13. Positively selected genes identified between modern Thoroughbred horses before and after 2000, ranked within the top 0.5% based on PBS analysis, related to Figure 3B.
Loci highlighted in bold indicate genes with prior evidence of functional relevance
Chromosome	Window-start	Window-end	PBS-value	source	feature	Gene_start	Gene_end	Gene_id	Gene_name
1	42500000	42550000	0.171917	ensembl	gene	42440541	42515052	ENSECAG00000059782	No Gene Name
1	42650000	42700000	0.164543	ensembl	gene	42644207	42655070	ENSECAG00000004701	CSTF2T
1	42810000	42860000	0.296155	ensembl	gene	41996082	42867281	ENSECAG00000056034	No Gene Name
1	42830000	42880000	0.255137	ensembl	gene	42878281	42881045	ENSECAG00000054736	No Gene Name
1	71820000	71870000	0.153773	ensembl	gene	71863240	71902420	ENSECAG00000001358	BMS1
1	72000000	72050000	0.186715	ensembl	gene	72004152	72042230	ENSECAG00000008481	ZNF248
1	72110000	72160000	0.181418	ensembl	gene	72094797	72133732	ENSECAG00000035417	No Gene Name
1	72130000	72180000	0.170345	ensembl	gene	72170345	72201098	ENSECAG00000022541	ZNF25
1	86380000	86430000	0.173028	ensembl	gene	86362067	86533434	ENSECAG00000014169	CCSER2
1	113080000	113130000	0.152126	ensembl	gene	112919073	113259695	ENSECAG00000022463	GABRB3
1	113310000	113360000	0.154094	ensembl	gene	113258074	113329618	ENSECAG00000005559	GABRA5
1	113580000	113630000	0.161295	ensembl	gene	113346254	113938380	ENSECAG00000018053	GABRG3
1	114040000	114090000	0.1666	ensembl	gene	113970713	114182119	ENSECAG00000057600	No Gene Name
1	114430000	114480000	0.294083	ensembl	gene	114203900	114558344	ENSECAG00000009637	OCA2
1	114660000	114710000	0.159874	ensembl	gene	114573611	114777440	ENSECAG00000017677	HERC2
1	122450000	122500000	0.155095	ensembl	gene	122329912	122617786	ENSECAG00000016415	MYO9A
1	156610000	156660000	0.21053	ensembl	gene	156617881	156618819	ENSECAG00000033527	No Gene Name
1	156630000	156680000	0.230048	ensembl	gene	156675302	156676240	ENSECAG00000028343	OR4F14Q
1	159370000	159420000	0.183099	ensembl	gene	159376105	159378373	ENSECAG00000028388	No Gene Name
1	159370000	159420000	0.183099	ensembl	gene	159330177	159373476	ENSECAG00000011930	RNASE1
1	159420000	159470000	0.240467	ensembl	gene	159453978	159462523	ENSECAG00000049280	No Gene Name
1	159450000	159500000	0.233066	ensembl	gene	159483568	159492242	ENSECAG00000013518	METTL17
1	159450000	159500000	0.233066	ensembl	gene	159492296	159512426	ENSECAG00000021578	SLC39A2
1	159460000	159510000	0.202621	ensembl	gene	159500300	159508835	ENSECAG00000022950	NDRG2
1	159460000	159510000	0.202621	ensembl	gene	159503291	159517174	ENSECAG00000053851	TPPP2
1	159690000	159740000	0.216775	ensembl	gene	159648484	159698938	ENSECAG00000017645	No Gene Name
1	159730000	159780000	0.277153	ensembl	gene	159699350	159802984	ENSECAG00000013157	RPGRIP1
1	159730000	159780000	0.277153	ensembl	gene	159779746	159818483	ENSECAG00000021686	SUPT16H
1	159770000	159820000	0.184164	ensembl	gene	159819215	159877413	ENSECAG00000016102	CHD8
1	159800000	159850000	0.15446	ensembl	gene	159828204	159828313	ENSECAG00000026064	SNORD8
1	159800000	159850000	0.15446	ensembl	gene	159823662	159823767	ENSECAG00000025685	SNORD9
1	159910000	159960000	0.186528	ensembl	gene	159895666	159916759	ENSECAG00000013168	METTL3
1	159930000	159980000	0.260972	ensembl	gene	159951377	159951547	ENSECAG00000011782	RPS29
1	159930000	159980000	0.260972	ensembl	gene	159923679	159943095	ENSECAG00000024449	SALL2
1	159930000	159980000	0.260972	ensembl	gene	159968081	159968184	ENSECAG00000026219	U6
1	159970000	160020000	0.153553	ensembl	gene	160013218	160020057	ENSECAG00000002552	OR10G3
1	164220000	164270000	0.167225	ensembl	gene	164253852	164256700	ENSECAG00000040710	CTSG
1	169120000	169170000	0.210226	ensembl	gene	169158312	169188068	ENSECAG00000045943	No Gene Name
1	169140000	169190000	0.198219	ensembl	gene	169185938	169186072	ENSECAG00000025754	No Gene Name
1	169530000	169580000	0.19153	ensembl	gene	169300643	169588761	ENSECAG00000005719	PRKD1
2	106520000	106570000	0.156562	ensembl	gene	106380693	106520939	ENSECAG00000023168	TRPC3
2	106530000	106580000	0.166382	ensembl	gene	106525463	106562169	ENSECAG00000023824	BBS7
2	106530000	106580000	0.166382	ensembl	gene	106561693	106568984	ENSECAG00000054990	CCNA2
2	106530000	106580000	0.166382	ensembl	gene	106568198	106579915	ENSECAG00000024732	EXOSC9
2	106830000	106880000	0.17811	ensembl	gene	106795546	106890951	ENSECAG00000052608	No Gene Name
2	106990000	107040000	0.174792	ensembl	gene	106936913	106993278	ENSECAG00000059859	No Gene Name
2	107020000	107070000	0.208588	ensembl	gene	107006796	107052602	ENSECAG00000010698	QRFPR
3	86000000	86050000	0.163822	ensembl	gene	85892069	86142338	ENSECAG00000027962	KCTD8
3	86640000	86690000	0.324904	ensembl	gene	86378683	86640569	ENSECAG00000059317	No Gene Name
3	87030000	87080000	0.182204	ensembl	gene	86927037	87083324	ENSECAG00000059163	No Gene Name
3	87130000	87180000	0.227764	ensembl	gene	87019000	87135323	ENSECAG00000022751	GRXCR1
3	87430000	87480000	0.237208	ensembl	gene	87320013	87543514	ENSECAG00000022873	ATP8A1
3	87840000	87890000	0.149185	ensembl	gene	87793079	87889269	ENSECAG00000000595	SLC30A9
3	90030000	90080000	0.144689	ensembl	gene	89998112	90033317	ENSECAG00000022879	KLB
3	90050000	90100000	0.187603	ensembl	gene	90056441	90135935	ENSECAG00000024126	RFC1
3	90430000	90480000	0.19634	ensembl	gene	90410450	90475789	ENSECAG00000016060	FAM114A1
3	90460000	90510000	0.191237	ensembl	gene	90484137	90484216	ENSECAG00000050098	No Gene Name
3	90460000	90510000	0.191237	ensembl	gene	90482116	90541602	ENSECAG00000001958	TLR6
3	90530000	90580000	0.181939	ensembl	gene	90539147	90551659	ENSECAG00000038588	TLR1
3	90560000	90610000	0.243747	ensembl	gene	90539147	90567766	ENSECAG00000020892	TLR10
3	90590000	90640000	0.306729	ensembl	gene	90614809	90650574	ENSECAG00000021855	KLF3
3	91640000	91690000	0.191202	ensembl	gene	91682372	91769743	ENSECAG00000050605	No Gene Name
3	91930000	91980000	0.205902	ensembl	gene	91925500	91994083	ENSECAG00000049077	No Gene Name
4	44350000	44400000	0.242355	ensembl	gene	44254241	44456385	ENSECAG00000016040	PHF14
4	44610000	44660000	0.188097	ensembl	gene	44593657	44617959	ENSECAG00000057686	No Gene Name
4	44670000	44720000	0.227065	ensembl	gene	44640628	45112496	ENSECAG00000000292	THSD7A
4	72260000	72310000	0.175581	ensembl	gene	71740790	72323038	ENSECAG00000023867	FOXP2
4	80960000	81010000	0.214205	ensembl	gene	80962435	80972881	ENSECAG00000055477	No Gene Name
4	82180000	82230000	0.186643	ensembl	gene	81974054	82690666	ENSECAG00000019015	GRM8
4	94680000	94730000	0.17547	ensembl	gene	94691524	94692418	ENSECAG00000038388	No Gene Name
4	94680000	94730000	0.17547	ensembl	gene	94708134	94713793	ENSECAG00000007637	PRSS37
4	94680000	94730000	0.17547	ensembl	gene	94656481	94740029	ENSECAG00000004023	SSBP1
5	35640000	35690000	0.210629	ensembl	gene	35639807	35644092	ENSECAG00000030839	No Gene Name
5	35650000	35700000	0.225845	ensembl	gene	35237820	36008384	ENSECAG00000011660	CD1C
5	94200000	94250000	0.189692	ensembl	gene	94197479	94203206	ENSECAG00000054786	No Gene Name
5	94210000	94260000	0.1934	ensembl	gene	94207894	94210821	ENSECAG00000055141	No Gene Name
5	94220000	94270000	0.217435	ensembl	gene	94140118	94245328	ENSECAG00000034179	No Gene Name
6	31810000	31860000	0.145464	ensembl	gene	31832501	31854364	ENSECAG00000019129	FOXM1
6	31810000	31860000	0.145464	ensembl	gene	31804442	31814296	ENSECAG00000010693	ITFG2
6	31810000	31860000	0.145464	ensembl	gene	31814461	31822598	ENSECAG00000018082	NRIP2
6	31810000	31860000	0.145464	ensembl	gene	31851896	31858568	ENSECAG00000003634	RHNO1
6	31860000	31910000	0.146228	ensembl	gene	31858610	31921505	ENSECAG00000005303	TULP3
6	32340000	32390000	0.200638	ensembl	gene	32303303	32489510	ENSECAG00000014331	PRMT8
6	32480000	32530000	0.152471	ensembl	gene	32509924	32632710	ENSECAG00000034127	CRACR2A
6	64030000	64080000	0.16557	ensembl	gene	63742503	64105047	ENSECAG00000025101	NELL2
6	64710000	64760000	0.184471	ensembl	gene	64758647	64762893	ENSECAG00000058341	No Gene Name
6	64790000	64840000	0.177697	ensembl	gene	64769110	64931679	ENSECAG00000019032	ARID2
7	60860000	60910000	0.187045	ensembl	gene	60643354	60878779	ENSECAG00000044202	No Gene Name
7	60860000	60910000	0.187045	ensembl	gene	60490883	60986117	ENSECAG00000007648	TMEM135
7	60980000	61030000	0.166467	ensembl	gene	60985902	60987249	ENSECAG00000059232	No Gene Name
7	61030000	61080000	0.291211	ensembl	gene	61049458	61076548	ENSECAG00000030065	FZD4
8	83510000	83560000	0.194619	ensembl	gene	83508640	83515785	ENSECAG00000044632	No Gene Name
8	83540000	83590000	0.253378	ensembl	gene	83582231	83604759	ENSECAG00000024183	SERPINB11
9	27500000	27550000	0.188766	ensembl	gene	27432295	27507373	ENSECAG00000020044	BPNT2
9	27510000	27560000	0.233111	ensembl	gene	27497128	27517004	ENSECAG00000056448	No Gene Name
9	27720000	27770000	0.200108	ensembl	gene	27765244	27799458	ENSECAG00000053307	No Gene Name
9	27760000	27810000	0.18365	ensembl	gene	27807241	27808920	ENSECAG00000059692	No Gene Name
9	27780000	27830000	0.16833	ensembl	gene	27817279	27907020	ENSECAG00000038125	No Gene Name
10	6220000	6270000	0.179963	ensembl	gene	6222648	6225011	ENSECAG00000042047	No Gene Name
10	6240000	6290000	0.253247	ensembl	gene	6225035	6244338	ENSECAG00000005128	ZNF30
10	6250000	6300000	0.262114	ensembl	gene	6259224	6264197	ENSECAG00000047857	No Gene Name
10	6250000	6300000	0.262114	ensembl	gene	6250630	6268492	ENSECAG00000013776	ZNF792
10	6260000	6310000	0.249829	ensembl	gene	6307233	6330625	ENSECAG00000016432	GRAMD1A
10	12140000	12190000	0.161652	ensembl	gene	12089447	12158548	ENSECAG00000037859	ERICH4
10	12180000	12230000	0.175264	ensembl	gene	12182966	12189411	ENSECAG00000050979	No Gene Name
10	14990000	15040000	0.280131	ensembl	gene	14993622	14994655	ENSECAG00000049199	No Gene Name
10	14990000	15040000	0.280131	ensembl	gene	14964551	14992914	ENSECAG00000017169	ZNF283
10	15000000	15050000	0.302396	ensembl	gene	15005202	15055779	ENSECAG00000018247	ZNF404
10	15030000	15080000	0.219789	ensembl	gene	15068253	15091030	ENSECAG00000049795	ZNF45
10	19860000	19910000	0.156636	ensembl	gene	19854427	19862532	ENSECAG00000014505	PTOV1
10	19870000	19920000	0.162106	ensembl	gene	19858577	19870556	ENSECAG00000017461	PNKP
10	19880000	19930000	0.170984	ensembl	gene	19870556	19888498	ENSECAG00000023285	AKT1S1
10	19880000	19930000	0.170984	ensembl	gene	19905553	19947993	ENSECAG00000018168	ATF5
10	19880000	19930000	0.170984	ensembl	gene	19889724	19929738	ENSECAG00000018105	IL4I1
10	19880000	19930000	0.170984	ensembl	gene	19903871	19929470	ENSECAG00000006129	NUP62
10	19880000	19930000	0.170984	ensembl	gene	19879293	19892327	ENSECAG00000000665	TBC1D17
10	24230000	24280000	0.179016	ensembl	gene	24238850	24243124	ENSECAG00000045635	No Gene Name
10	24250000	24300000	0.17266	ensembl	gene	24291421	24297254	ENSECAG00000046391	No Gene Name
10	31530000	31580000	0.222777	ensembl	gene	31490618	31667237	ENSECAG00000050906	No Gene Name
10	32460000	32510000	0.177761	ensembl	gene	32460486	32465950	ENSECAG00000054202	No Gene Name
10	32470000	32520000	0.184048	ensembl	gene	32462828	32610178	ENSECAG00000000649	HTR1B
10	32480000	32530000	0.179927	ensembl	gene	32529951	32549688	ENSECAG00000046694	No Gene Name
10	32730000	32780000	0.252472	ensembl	gene	32652361	32937837	ENSECAG00000007058	MEI4
10	52680000	52730000	0.193471	ensembl	gene	52602560	52936095	ENSECAG00000012013	ASCC3
10	53840000	53890000	0.247171	ensembl	gene	53360694	54008391	ENSECAG00000020215	GRIK2
10	56860000	56910000	0.162175	ensembl	gene	56737958	56860648	ENSECAG00000023502	PREP
10	71310000	71360000	0.189853	ensembl	gene	71303577	71310394	ENSECAG00000022399	FABP7
10	71310000	71360000	0.189853	ensembl	gene	71312362	71352210	ENSECAG00000023408	SMPDL3A
10	71410000	71460000	0.299303	ensembl	gene	71435434	71527501	ENSECAG00000006114	CLVS2
10	71490000	71540000	0.289379	ensembl	gene	71536297	71581133	ENSECAG00000055293	No Gene Name
10	71570000	71620000	0.231956	ensembl	gene	71569637	71571497	ENSECAG00000047768	No Gene Name
10	71600000	71650000	0.322495	ensembl	gene	71624961	72034539	ENSECAG00000043793	TRDN
10	72410000	72460000	0.233602	ensembl	gene	72178158	73106058	ENSECAG00000029767	NKAIN2
10	75710000	75760000	0.209089	ensembl	gene	75592906	75817328	ENSECAG00000000984	THEMIS
11	29510000	29560000	0.173437	ensembl	gene	29429482	29553508	ENSECAG00000057159	No Gene Name
11	59540000	59590000	0.170672	ensembl	gene	59542417	59548497	ENSECAG00000013433	MAPK7
11	59540000	59590000	0.170672	ensembl	gene	59538309	59542814	ENSECAG00000013301	MFAP4
11	59560000	59610000	0.175575	ensembl	gene	59563911	59567314	ENSECAG00000048746	No Gene Name
11	59570000	59620000	0.185469	ensembl	gene	59567942	59594432	ENSECAG00000013639	B9D1
11	59570000	59620000	0.185469	ensembl	gene	59580505	59580574	ENSECAG00000025800	eca-mir-1180
11	59570000	59620000	0.185469	ensembl	gene	59587214	59666531	ENSECAG00000013789	EPN2
12	19260000	19310000	0.211811	ensembl	gene	19267561	19268502	ENSECAG00000001795	OR5M3
12	19260000	19310000	0.201811	ensembl	gene	19295473	19296393	ENSECAG00000002053	OR5M8B
13	26620000	26670000	0.210994	ensembl	gene	26644330	26679098	ENSECAG00000018014	DCUN1D3
13	26620000	26670000	0.210994	ensembl	gene	26650205	26868839	ENSECAG00000010984	DNAH3
13	26620000	26670000	0.210994	ensembl	gene	26599609	26669963	ENSECAG00000018769	REXO5
13	26650000	26700000	0.181612	ensembl	gene	26679239	26698369	ENSECAG00000018001	LYRM1
14	47250000	47300000	0.231365	ensembl	gene	47264531	47264669	ENSECAG00000036295	eca-mir-9160
14	47250000	47300000	0.231365	ensembl	gene	47206773	47348331	ENSECAG00000017800	GRAMD2B
14	78310000	78360000	0.18167	ensembl	gene	78327675	78367411	ENSECAG00000039255	No Gene Name
14	88340000	88390000	0.156989	ensembl	gene	88153643	88626676	ENSECAG00000012189	PDE8B
15	45290000	45340000	0.192523	ensembl	gene	45333968	45376445	ENSECAG00000045291	No Gene Name
15	45300000	45350000	0.170683	ensembl	gene	45348546	45348631	ENSECAG00000025588	eca-mir-216b
15	45310000	45360000	0.156036	ensembl	gene	45359145	45359202	ENSECAG00000026125	eca-mir-216a
16	17750000	17800000	0.190737	ensembl	gene	17478258	17793591	ENSECAG00000013575	CNTN3
16	18550000	18600000	0.199785	ensembl	gene	18386185	18614253	ENSECAG00000014864	PDZRN3
16	18860000	18910000	0.191492	ensembl	gene	18861187	18862777	ENSECAG00000057138	No Gene Name
16	18860000	18910000	0.191492	ensembl	gene	18863330	18912189	ENSECAG00000000689	PPP4R2
16	18880000	18930000	0.164672	ensembl	gene	18921628	19014571	ENSECAG00000008483	GXYLT2
16	19400000	19450000	0.16972	ensembl	gene	19384699	19455745	ENSECAG00000000266	RYBP
16	19480000	19530000	0.155357	ensembl	gene	19506558	19506678	ENSECAG00000030210	eca-mir-9170
16	19990000	20040000	0.162908	ensembl	gene	19986140	19990375	ENSECAG00000032664	GPR27
16	20000000	20050000	0.164834	ensembl	gene	19989311	20230332	ENSECAG00000004471	EIF4E3
16	41150000	41200000	0.182016	ensembl	gene	41118245	41228704	ENSECAG00000025122	KIF9
16	41150000	41200000	0.182016	ensembl	gene	41120221	41180562	ENSECAG00000024577	KLHL18
16	41550000	41600000	0.168669	ensembl	gene	41531701	41556065	ENSECAG00000017410	MYL3
16	41610000	41660000	0.23229	ensembl	gene	41602069	41617887	ENSECAG00000019244	No Gene Name
16	41620000	41670000	0.23484	ensembl	gene	41636182	41669848	ENSECAG00000006996	No Gene Name
16	41620000	41670000	0.23484	ensembl	gene	41619239	41633864	ENSECAG00000020189	PRSS45
16	41620000	41670000	0.23484	ensembl	gene	41666358	41695084	ENSECAG00000007216	TMIE
16	41630000	41680000	0.191579	ensembl	gene	41679819	41711484	ENSECAG00000007330	ALS2CL
16	41820000	41870000	0.163597	ensembl	gene	41780648	41828408	ENSECAG00000019819	LRRC2
16	41830000	41880000	0.164095	ensembl	gene	41873308	41907655	ENSECAG00000021499	LTF
16	41830000	41880000	0.164095	ensembl	gene	41855326	41866184	ENSECAG00000048194	No Gene Name
16	41830000	41880000	0.164095	ensembl	gene	41834644	41841106	ENSECAG00000020974	RTP3
16	42040000	42090000	0.162927	ensembl	gene	42044037	42047432	ENSECAG00000050759	No Gene Name
16	42070000	42120000	0.210838	ensembl	gene	42110950	42120443	ENSECAG00000001499	CCR1
16	42070000	42120000	0.210838	ensembl	gene	42071301	42100308	ENSECAG00000001282	CCR3
16	42150000	42200000	0.19279	ensembl	gene	42149761	42152843	ENSECAG00000050155	No Gene Name
16	42160000	42210000	0.206357	ensembl	gene	42156322	42161053	ENSECAG00000048780	No Gene Name
16	42170000	42220000	0.209015	ensembl	gene	42176916	42198334	ENSECAG00000051929	No Gene Name
16	42170000	42220000	0.209015	ensembl	gene	42214344	42224794	ENSECAG00000002984	XCR1
16	42180000	42230000	0.205792	ensembl	gene	42228941	42232440	ENSECAG00000050227	No Gene Name
16	42200000	42250000	0.199638	ensembl	gene	42235834	42320977	ENSECAG00000013718	FYCO1
16	65210000	65260000	0.183009	ensembl	gene	65128663	65210707	ENSECAG00000050851	No Gene Name
16	65220000	65270000	0.194343	ensembl	gene	65200060	65226143	ENSECAG00000047573	No Gene Name
16	72200000	72250000	0.163696	ensembl	gene	71791054	72207442	ENSECAG00000013862	EPHB1
16	72470000	72520000	0.197335	ensembl	gene	72465502	72479446	ENSECAG00000059649	No Gene Name
16	72490000	72540000	0.25041	ensembl	gene	72481299	72509201	ENSECAG00000056632	No Gene Name
17	42120000	42170000	0.35584	ensembl	gene	42132882	42136677	ENSECAG00000059272	No Gene Name
17	42830000	42880000	0.179055	ensembl	gene	42755893	42838959	ENSECAG00000046805	No Gene Name
18	52520000	52570000	0.164807	ensembl	gene	52484652	52520295	ENSECAG00000057464	No Gene Name
18	52540000	52590000	0.16986	ensembl	gene	52585979	52589246	ENSECAG00000044981	No Gene Name
19	3140000	3190000	0.14428	ensembl	gene	3172002	3172577	ENSECAG00000007772	ARL14
19	39230000	39280000	0.165152	ensembl	gene	39177526	39284020	ENSECAG00000021542	SLC49A4
19	39240000	39290000	0.163011	ensembl	gene	39282116	39370305	ENSECAG00000024770	HSPBAP1
22	6520000	6570000	0.145883	ensembl	gene	6135296	6531761	ENSECAG00000025075	DTD1
22	6590000	6640000	0.170247	ensembl	gene	6547536	6597216	ENSECAG00000025087	SEC23B
22	6600000	6650000	0.184953	ensembl	gene	6602439	6615843	ENSECAG00000001333	RBBP9
22	6620000	6670000	0.192332	ensembl	gene	6626266	6720003	ENSECAG00000017081	DZANK1
22	6620000	6670000	0.192332	ensembl	gene	6616218	6631288	ENSECAG00000009920	POLR3F
22	6630000	6680000	0.167233	ensembl	gene	6674774	6695840	ENSECAG00000053292	No Gene Name
22	32400000	32450000	0.189182	ensembl	gene	32391723	32409626	ENSECAG00000052054	No Gene Name
22	32410000	32460000	0.231356	ensembl	gene	32424775	32608937	ENSECAG00000056641	No Gene Name
25	10480000	10530000	0.163532	ensembl	gene	10489406	10491166	ENSECAG00000046060	No Gene Name
25	10480000	10530000	0.163532	ensembl	gene	10480961	10481920	ENSECAG00000036114	OR13F8
25	10530000	10580000	0.149467	ensembl	gene	10569679	10570617	ENSECAG00000034781	OR13D2H
25	10570000	10620000	0.139319	ensembl	gene	10609618	10610574	ENSECAG00000029701	OR13C2
26	10760000	10810000	0.152347	ensembl	gene	10355605	11419596	ENSECAG00000017671	ROBO1
26	34090000	34140000	0.158428	ensembl	gene	34066414	34148706	ENSECAG00000004403	CLDN14
27	5890000	5940000	0.345947	ensembl	gene	5754391	5991907	ENSECAG00000023769	ADAM32
27	5890000	5940000	0.345947	ensembl	gene	5876235	5916006	ENSECAG00000053168	No Gene Name
27	6710000	6760000	0.216231	ensembl	gene	6713542	6893079	ENSECAG00000006442	ADAM9
27	6710000	6760000	0.216231	ensembl	gene	6700718	6741224	ENSECAG00000044741	No Gene Name
27	6820000	6870000	0.172457	ensembl	gene	6867242	6877876	ENSECAG00000044577	No Gene Name
27	17360000	17410000	0.177308	ensembl	gene	17267635	17390363	ENSECAG00000031847	No Gene Name
27	17470000	17520000	0.187224	ensembl	gene	17501268	18563249	ENSECAG00000000120	SGCZ
27	32010000	32060000	0.284006	ensembl	gene	31967166	32083039	ENSECAG00000012133	VEGFC
27	32930000	32980000	0.144582	ensembl	gene	32624280	32936183	ENSECAG00000016756	GPM6A
27	32960000	33010000	0.269831	ensembl	gene	32970279	32983062	ENSECAG00000041753	No Gene Name
27	32970000	33020000	0.261027	ensembl	gene	33010099	33011215	ENSECAG00000033476	No Gene Name
27	32990000	33040000	0.251782	ensembl	gene	33032793	33037721	ENSECAG00000033712	No Gene Name
27	33620000	33670000	0.18907	ensembl	gene	33530852	33620412	ENSECAG00000048815	No Gene Name
27	33630000	33680000	0.191141	ensembl	gene	33629587	33640450	ENSECAG00000051382	DEFA31L
27	33650000	33700000	0.191404	ensembl	gene	33665936	33666881	ENSECAG00000054883	DEFA12
27	33650000	33700000	0.191404	ensembl	gene	33675594	33687140	ENSECAG00000037168	DEFA7
27	33650000	33700000	0.191404	ensembl	gene	33655867	33722389	ENSECAG00000011787	No Gene Name
27	33880000	33930000	0.162782	ensembl	gene	33886353	33887189	ENSECAG00000043705	No Gene Name
27	33920000	33970000	0.204208	ensembl	gene	33930408	33956672	ENSECAG00000034702	DEFB1
27	39140000	39190000	0.163155	ensembl	gene	39181233	39184118	ENSECAG00000042298	No Gene Name
27	39200000	39250000	0.183793	ensembl	gene	38975868	39804423	ENSECAG00000020427	DLGAP2
28	15550000	15600000	0.210251	ensembl	gene	15555872	15564561	ENSECAG00000027889	No Gene Name
28	15570000	15620000	0.166005	ensembl	gene	15612469	15657660	ENSECAG00000042937	No Gene Name
30	28110000	28160000	0.18167	ensembl	gene	28079326	28283277	ENSECAG00000034220	No Gene Name
30	28320000	28370000	0.203617	ensembl	gene	28341957	28384455	ENSECAG00000059320	No Gene Name
30	28840000	28890000	0.160678	ensembl	gene	28815142	28956975	ENSECAG00000024354	ZNF281
31	21660000	21710000	0.1814	ensembl	gene	21257810	21735858	ENSECAG00000019458	UTRN
